# Supplementary material for: Resiquimod induces a mixed Th1 and Th2 response via STAT1 and STAT3 signalling in chickens
Source: Biochem Biophys Rep. 2025 Feb 4;41:101941. doi: 10.1016/j.bbrep.2025.101941 (PMC11847045; doi:10.1016/j.bbrep.2025.101941)
Supplement: Multimedia component 2 [file mmc2.xls]

## Sheet: Quality control of RNA
					Quantification of isolated RNA from control and R-848 treated chicken spleen
					samples using Nanodrop and Qubit
			S.No	Sample	Nanodrop readings	Qubit readings	Nanodrop OD A260/280	Nanodrop OD A260/230	Remark
					(ng/ µl)	(ng/ µl)
			1	Control-spleen	4975.5	1500	1.85	2.38	QC pass
			2	Treated- spleen	12060.5	7380	1.83	2.3	QC pass

## Sheet: Read statistics
					Read statistics of control and R-848 treated chicken spleen samples
			S.No	Sample	Total no. of bases	No.of filtered reads	Data in Gb	Mapping %
			1	Control-spleen	3102730083	20635984	3.1	86.4
			2	Treated spleen	3854500191	25629273	3.85	85.6

## Sheet: stats_Chicken
	id	log2FC	absfold	mean_rpkm_A	meanB_rpkm_B	BaySeq	fdr_bayseq	Transcript.stable.ID	Protein.stable.ID	Gene.description	Chromosome.scaffold.name	Gene.start..bp.	Gene.end..bp.	Strand	Transcript.start..bp.	Transcript.end..bp.	Transcription.start.site..TSS.	Transcript.length..including.UTRs.and.CDS.	Gene.name	Source..gene.	Version..gene.
285	ENSGALG00000000871	-3.90738	0.066644	0.564802	8.47491	TRUE	1.45e-11	ENSGALT00000036385	ENSGALP00000035605	mono(ADP-ribosyl)transferase 1 [Source:NCBI gene;Acc:428123]	1	194211172	194212413	1	194211172	194212413	194211172	897	MADPRT1	ensembl	5
660	ENSGALG00000001740	-1.98198	0.253143	12.8888	50.9151	TRUE	0.376549	ENSGALT00000002671	ENSGALP00000002668	alpha-1
824	ENSGALG00000002102	3.14534	8.84792	103.542	11.7024	TRUE	0.238548	ENSGALT00000003281	ENSGALP00000063736	uncharacterized LOC112533211 [Source:NCBI gene;Acc:112533211]	10	1312987	1314180	-1	1312987	1314180	1314180	513		ensembl	5
3150	ENSGALG00000006613	2.04403	4.12397	134.905	32.7123	TRUE	0.0600802	ENSGALT00000010676	ENSGALP00000010662	cathepsin D [Source:NCBI gene;Acc:396090]	5	14123783	14134951	1	14123783	14134951	14123783	1444	CTSD	ensembl	4
3463	ENSGALG00000007222	-2.41691	0.187257	11.9552	63.8441	TRUE	0.222686	ENSGALT00000011689	ENSGALP00000011675	urotensin 2B [Source:NCBI gene;Acc:404534]	9	13751029	13757813	1	13751029	13757813	13751029	1043	UTS2B	ensembl	5
4201	ENSGALG00000008601	Inf	Inf	4.86657	0	TRUE	0.227609	ENSGALT00000014007	ENSGALP00000013991	alpha 2-HS glycoprotein [Source:HGNC Symbol;Acc:HGNC:349]	9	16183794	16229520	1	16183794	16229520	16183794	1256	AHSG	ensembl	5
4280	ENSGALG00000008741	-2.10878	0.231842	5.65149	24.3764	TRUE	2.25e-05	ENSGALT00000031979	ENSGALP00000031343	prokineticin receptor 2 [Source:NCBI gene;Acc:421263]	3	11398476	11407136	-1	11398476	11407136	11407136	2082	PROKR2	ensembl	5
6823	ENSGALG00000014184	Inf	Inf	4.2665	0	TRUE	0.460404	ENSGALT00000022940	ENSGALP00000022898	SMAD family member 2-W [Source:NCBI gene;Acc:769000]	W	3908079	3957937	-1	3908079	3957937	3957937	1404		ensembl	3
7070	ENSGALG00000014843	-3.35239	0.0979108	0.943649	9.63785	TRUE	0.000290632	ENSGALT00000023960	ENSGALP00000023914	tumor protein D52 like 1 [Source:NCBI gene;Acc:374049]	3	60245791	60296632	-1	60245791	60296632	60296632	1003	TPD52L1	ensembl	5
7269	ENSGALG00000015143	6.15362	71.1906	7.01174	0.0984925	TRUE	9.79e-07	ENSGALT00000024434	ENSGALP00000024388	transthyretin [Source:NCBI gene;Acc:396277]	2	106466187	106475058	1	106466187	106475058	106466187	736	TTR	ensembl	6
7427	ENSGALG00000015395	3.93839	15.3311	7.07682	0.461598	TRUE	0	ENSGALT00000030421	ENSGALP00000029784	CD200 molecule-like [Source:NCBI gene;Acc:418424]	1	88706603	88713873	1	88706603	88713873	88706603	1360	CD200L	ensembl	5
8572	ENSGALG00000019325	-4.12968	0.057127	0.353504	6.18804	TRUE	0	ENSGALT00000030617	ENSGALP00000058872	uncharacterized LOC417973 [Source:NCBI gene;Acc:417973]	1	49197217	49205179	1	49197217	49205179	49197217	951		ensembl	5
8616	ENSGALG00000019845	Inf	Inf	8.92323	0	TRUE	0.00117579	ENSGALT00000036719	ENSGALP00000035930	avian beta-defensin 9 [Source:NCBI gene;Acc:414343]	3	107891531	107894588	1	107891531	107894588	107891531	685	AvBD9	ensembl	3
8695	ENSGALG00000020679	4.85502	28.9405	2.63369	0.0910035	TRUE	0.165124	ENSGALT00000033099	ENSGALP00000032459	pleckstrin homology domain containing S1 [Source:HGNC Symbol;Acc:HGNC:26285]	6	27542960	27567902	1	27542960	27567902	27542960	2170	PLEKHS1	ensembl	4
9737	ENSGALG00000027440	-5.10691	0.0290179	0.141819	4.8873	TRUE	8.89e-05	ENSGALT00000045124	ENSGALP00000041387	COX20
10237	ENSGALG00000029246	Inf	Inf	6.18109	0	TRUE	0.51956	ENSGALT00000080873	ENSGALP00000045790		AADN04003908.1	7857	10299	1	7857	10299	7857	623		ensembl	1
10494	ENSGALG00000029783	Inf	Inf	2.31563	0	TRUE	0.521264	ENSGALT00000056168	ENSGALP00000049065		AADN04024629.1	4523	14980	1	4523	14980	4523	2864		ensembl	1
10551	ENSGALG00000029890	Inf	Inf	63.258	0	TRUE	0.536842	ENSGALT00000067307	ENSGALP00000048053		AADN04009627.1	199	3506	-1	199	3506	3506	444		ensembl	1
10788	ENSGALG00000030382	Inf	Inf	4.79332	0	TRUE	0.46034	ENSGALT00000066435	ENSGALP00000055030	Golgi phosphoprotein 3-like [Source:NCBI gene;Acc:107049174]	W	3152774	3287030	-1	3152774	3287030	3287030	1645		ensembl	1
10992	ENSGALG00000030832	-6.50745	0.0109916	0.162737	14.8056	TRUE	0.523643	ENSGALT00000072985	ENSGALP00000043954	NAD--arginine ADP-ribosyltransferase 2 [Source:NCBI gene;Acc:395661]	AADN04005107.1	12930	13868	1	12930	13868	12930	939	AT2	ensembl	1
11043	ENSGALG00000030920	6.63005	99.0478	9.5881	0.0968027	TRUE	0.427821	ENSGALT00000067119	ENSGALP00000053201	apolipoprotein C3 [Source:NCBI gene;Acc:100859721]	24	5109261	5109973	1	5109261	5109973	5109261	408	APOC3	ensembl	1
11086	ENSGALG00000031015	Inf	Inf	6.61994	0	TRUE	0.496563	ENSGALT00000068220	ENSGALP00000056958		KQ759490.1	26121	39622	1	26121	39622	26121	477		ensembl	1
11243	ENSGALG00000031327	Inf	Inf	3.53114	0	TRUE	0.460824	ENSGALT00000060221	ENSGALP00000057923	chromodomain helicase DNA binding protein 1 [Source:NCBI gene;Acc:374195]	W	4902847	5015333	1	4902847	5015333	4902847	5111		ensembl	1
11327	ENSGALG00000031496	3.34814	10.1834	6.21825	0.610629	TRUE	0.311661	ENSGALT00000005545	ENSGALP00000005535	serine peptidase inhibitor
11438	ENSGALG00000031712	Inf	Inf	9.25793	0	TRUE	0.510341	ENSGALT00000053585	ENSGALP00000046230		KQ759494.1	11522	14766	-1	11522	14746	14746	1345		ensembl	2
11621	ENSGALG00000032104	Inf	Inf	3.44234	0	TRUE	0.501794	ENSGALT00000066193	ENSGALP00000047329		KQ759493.1	3620	28747	1	3620	28746	3620	1861		ensembl	2
11704	ENSGALG00000032282	-2.47693	0.179627	8.56391	47.6762	TRUE	3.27e-06	ENSGALT00000074265	ENSGALP00000056213	calbindin 1 [Source:NCBI gene;Acc:396519]	2	124959171	124977043	-1	124959171	124977043	124977043	2805	CALB1	ensembl	1
11875	ENSGALG00000032614	-6.30068	0.0126854	0.0868857	6.84926	TRUE	3.04e-11	ENSGALT00000055688	ENSGALP00000055442		1	194871427	194873090	1	194871427	194873090	194871427	1407		ensembl	1
11889	ENSGALG00000032641	Inf	Inf	2.84519	0	TRUE	0.522535	ENSGALT00000082610	ENSGALP00000054445		AADN04004861.1	3875	12273	1	3875	12273	3875	1289		ensembl	1
12300	ENSGALG00000033498	5.63568	49.7174	42.0024	0.844824	TRUE	0.0616561	ENSGALT00000073246	ENSGALP00000051793		5	15970088	15971209	1	15970088	15971209	15970088	1122		ensembl	2
13065	ENSGALG00000035118	Inf	Inf	5.20915	0	TRUE	0.459271	ENSGALT00000075600	ENSGALP00000053118	ubiquitin-conjugating enzyme E2 R2-like [Source:NCBI gene;Acc:427134]	W	99100	170596	1	99100	170596	99100	1191		ensembl	1
13107	ENSGALG00000035219	5.27456	38.7081	32.3244	0.83508	TRUE	0.00705535	ENSGALT00000069352	ENSGALP00000044604	albumin [Source:NCBI gene;Acc:396197]	4	51168578	51181602	1	51168578	51181602	51168578	2081	ALB	ensembl	1
13235	ENSGALG00000035489	Inf	Inf	2.64482	0	TRUE	0.495494	ENSGALT00000071592	ENSGALP00000057456	histidine triad nucleotide binding protein W [Source:NCBI gene;Acc:395423]	AADN04000843.1	16486	47731	-1	16486	42319	42319	1549	HINTW	ensembl	2
13373	ENSGALG00000035780	Inf	Inf	7.93066	0	TRUE	0.460533	ENSGALT00000080085	ENSGALP00000046298	E3 ubiquitin-protein ligase KCMF1-like [Source:NCBI gene;Acc:431003]	W	4176983	4223623	-1	4176983	4223623	4223623	948		ensembl	1
13478	ENSGALG00000035998	Inf	Inf	3.81078	0	TRUE	0.514144	ENSGALT00000085043	ENSGALP00000064265		AADN04002813.1	1981	16449	-1	1981	10816	10816	1378		ensembl	2
13729	ENSGALG00000036530	-7.54654	0.00534892	0.111608	20.8656	TRUE	0.0468521	ENSGALT00000066147	ENSGALP00000044552		5	5775	9901	-1	5775	9901	9901	1383		ensembl	1
13746	ENSGALG00000036558	Inf	Inf	4.29106	0	TRUE	0.52847	ENSGALT00000053752	ENSGALP00000046527		AADN04006411.1	2208	10360	-1	2208	10348	10348	1339		ensembl	2
13770	ENSGALG00000036622	-5.98466	0.0157921	0.0363185	2.2998	TRUE	0.491213	ENSGALT00000047002	ENSGALP00000053872	methylcrotonoyl-CoA carboxylase 2 [Source:NCBI gene;Acc:427395]	KQ759510.1	69871	105675	1	69871	105675	69871	1683		ensembl	1
13926	ENSGALG00000036955	-2.44368	0.183815	31.6282	172.066	TRUE	0.515745	ENSGALT00000049062	ENSGALP00000055513		AADN04003083.1	8998	9842	1	8998	9842	8998	258		ensembl	1
14285	ENSGALG00000037690	Inf	Inf	8.39752	0	TRUE	0.507631	ENSGALT00000064352	ENSGALP00000049952		AADN04001826.1	3077	17579	1	3077	11990	3077	1472		ensembl	2
14315	ENSGALG00000037738	Inf	Inf	3.65369	0	TRUE	0.512891	ENSGALT00000071460	ENSGALP00000053271		AADN04002626.1	480	14280	1	480	14151	480	875		ensembl	2
14460	ENSGALG00000038064	Inf	Inf	2.67013	0	TRUE	0.460372	ENSGALT00000074031	ENSGALP00000043653	mesoderm induction early response protein 3-like [Source:NCBI gene;Acc:426615]	W	3638591	3787595	1	3638591	3787595	3638591	1923		ensembl	2
14663	ENSGALG00000038527	-2.94802	0.129586	1.05594	8.14863	TRUE	0.491857	ENSGALT00000082695	ENSGALP00000053528	capping protein regulator and myosin 1 linker 3 [Source:HGNC Symbol;Acc:HGNC:20272]	KQ759530.1	14681	29334	1	14681	29334	14681	3039	CARMIL3	ensembl	1
14895	ENSGALG00000039023	Inf	Inf	4.55376	0	TRUE	0.460856	ENSGALT00000077789	ENSGALP00000052017	Nipped-B homolog-like [Source:NCBI gene;Acc:427025]	W	5058576	5156723	-1	5058576	5156723	5156723	7604	NIPBLL	ensembl	1
15032	ENSGALG00000039296	Inf	Inf	13.104	0	TRUE	0.51948	ENSGALT00000089523	ENSGALP00000060058		AADN04003908.1	2274	5563	1	2274	5214	2274	1072		ensembl	2
15413	ENSGALG00000040086	Inf	Inf	72.205	0	TRUE	0.46021	ENSGALT00000060444	ENSGALP00000047968	heterogeneous nuclear ribonucleoprotein K-like [Source:NCBI gene;Acc:426516]	W	3066295	3085742	-1	3066295	3085742	3085742	1899	HNRNPKL	ensembl	2
15745	ENSGALG00000040780	Inf	Inf	3.69609	0	TRUE	0.459336	ENSGALT00000048854	ENSGALP00000054752	ubiquitin associated protein 2 [Source:NCBI gene;Acc:407091]	W	192483	241426	-1	192483	241426	241426	2646	UBAP2	ensembl	1
16379	ENSGALG00000042014	Inf	Inf	14.5871	0	TRUE	0.495465	ENSGALT00000061070			AADN04000843.1	8281	15642	-1	8281	15492	15492	739		ensembl	2
16792	ENSGALG00000042870	#NAME?	0	0	336.385	TRUE	0	ENSGALT00000065772			1	32603425	32604254	-1	32603425	32604254	32604254	557		ensembl	2
17149	ENSGALG00000043619	3.22686	9.36226	22.0648	2.35678	TRUE	0.486393	ENSGALT00000073542	ENSGALP00000056050	major histocompatibility complex
17245	ENSGALG00000043838	Inf	Inf	10.0308	0	TRUE	0.45966	ENSGALT00000088332			W	915889	917086	-1	915889	917086	917086	716		ensembl	1
17993	ENSGALG00000045234	Inf	Inf	81.7107	0	TRUE	0.491945	ENSGALT00000083883	ENSGALP00000062999		KQ759486.1	65172	66628	-1	65172	66628	66628	625		ensembl	1
18211	ENSGALG00000045640	1.85054	3.60636	36.244	10.05	TRUE	0.54813	ENSGALT00000086755	ENSGALP00000060823		AADN04024605.1	911	5580	-1	911	5580	5580	1065		ensembl	1
18523	ENSGALG00000046217	4.28436	19.486	3.08967	0.158559	TRUE	0.484299	ENSGALT00000086453	ENSGALP00000064701	PIT54 protein [Source:NCBI gene;Acc:395364]	LGE64	629107	636831	1	629107	636831	629107	2740	PIT54	ensembl	1
18709	ENSGALG00000046547	Inf	Inf	84.5712	0	TRUE	0.0266424	ENSGALT00000084245	ENSGALP00000064231		Z	27322059	27322973	-1	27322059	27322973	27322973	189		ensembl	1
18748	ENSGALG00000046616	-2.15187	0.225021	13.096	58.1991	TRUE	3.19e-05	ENSGALT00000084958	ENSGALP00000064629	chromogranin B [Source:HGNC Symbol;Acc:HGNC:1930]	3	16844159	16908817	1	16844159	16908817	16844159	2175	CHGB	ensembl	1
2	ENSGALG00000000004	-0.269747	0.829465	18.2491	22.001	TRUE	0.028518	ENSGALT00000000004	ENSGALP00000000003	riboflavin kinase-like [Source:NCBI gene;Acc:431449]	Z	34434331	34440653	-1	34434331	34440653	34440653	3120	RFKL	ensembl	3
3	ENSGALG00000000011	-0.22928	0.853061	30.9359	36.2646	TRUE	0.168669	ENSGALT00000000012	ENSGALP00000000011	chromosome 10 open reading frame 88 [Source:HGNC Symbol;Acc:HGNC:25822]	6	31441001	31444539	-1	31441001	31444539	31444539	1308	C10orf88	ensembl	6
4	ENSGALG00000000048	-1.32007	0.400515	0.68284	1.7049	TRUE	0.480859	ENSGALT00000046364	ENSGALP00000056523	ATPase H+ transporting V1 subunit A-like [Source:NCBI gene;Acc:776719]	25	2898320	2906240	1	2898320	2906240	2898320	4610		ensembl	5
6	ENSGALG00000000059	0.825309	1.77192	3.5532	2.00529	TRUE	0.281139	ENSGALT00000053180	ENSGALP00000051188		11	19086513	19089789	1	19086513	19089789	19086513	2718		ensembl	5
8	ENSGALG00000000071	0.408903	1.32768	6.87206	5.17601	TRUE	7.28e-12	ENSGALT00000000097	ENSGALP00000000096	DNA damage induced apoptosis suppressor [Source:NCBI gene;Acc:101750305]	1	189094840	189101813	1	189094840	189101813	189094840	2953		ensembl	4
10	ENSGALG00000000086	0.433645	1.35064	84.9419	62.8901	TRUE	0.451958	ENSGALT00000000123	ENSGALP00000000122	translocase of inner mitochondrial membrane 17 homolog A (yeast) [Source:NCBI gene;Acc:421147]	26	1104135	1111045	-1	1104135	1111045	1111045	1717	TIMM17A	ensembl	3
11	ENSGALG00000000091	0.36896	1.29142	14.8856	11.5265	TRUE	1.07e-11	ENSGALT00000000128	ENSGALP00000000127	integrator complex subunit 4 [Source:HGNC Symbol;Acc:HGNC:25048]	1	192954504	192986209	1	192954504	192986209	192954504	3053	INTS4	ensembl	5
12	ENSGALG00000000094	0.387344	1.30798	30.2206	23.1047	TRUE	0.451925	ENSGALT00000000132	ENSGALP00000000131	adiponectin receptor 1 [Source:NCBI gene;Acc:421148]	26	1096733	1102409	1	1096733	1102409	1096733	1253	ADIPOR1	ensembl	6
15	ENSGALG00000000106	-0.264388	0.832552	8.8885	10.6762	TRUE	0.451826	ENSGALT00000000145	ENSGALP00000000144	ligand dependent nuclear receptor interacting factor 1 [Source:HGNC Symbol;Acc:HGNC:30299]	26	1069630	1080947	-1	1069630	1080947	1080947	3655	LRIF1	ensembl	6
20	ENSGALG00000000122	-0.104845	0.929905	1556.23	1673.54	TRUE	0.485258	ENSGALT00000089517	ENSGALP00000060527	receptor for activated C kinase 1 [Source:NCBI gene;Acc:417044]	16	153731	157612	1	153731	157183	153731	1128	GNB2L1	ensembl	5
24	ENSGALG00000000137	0.293616	1.22571	114.383	93.3196	TRUE	0.453546	ENSGALT00000000190	ENSGALP00000000189	small nuclear ribonucleoprotein polypeptide E [Source:NCBI gene;Acc:396180]	26	1667873	1670176	1	1667873	1670176	1667873	944	SNRPE	ensembl	6
26	ENSGALG00000000142	-0.166899	0.890755	47.1671	52.9518	TRUE	0.451759	ENSGALT00000000195	ENSGALP00000000194	choline/ethanolamine phosphotransferase 1 [Source:NCBI gene;Acc:421152]	26	1032399	1055596	-1	1032399	1055552	1055552	2144	CEPT1	ensembl	5
27	ENSGALG00000000146	0.765747	1.70025	9.35537	5.50235	TRUE	0.407425	ENSGALT00000000200	ENSGALP00000000199	SPT6 homolog
28	ENSGALG00000000150	-0.0955199	0.935935	763.356	815.608	TRUE	0.0106613	ENSGALT00000060110	ENSGALP00000044356	ribosomal protein L9 [Source:NCBI gene;Acc:425468]	4	69714760	69756162	1	69714760	69721752	69714760	1884	RPL9	ensembl	6
29	ENSGALG00000000151	-3.1773	0.110544	0.0399069	0.361004	TRUE	0.0328227	ENSGALT00000052608	ENSGALP00000048929	ADAM metallopeptidase with thrombospondin type 1 motif 19 [Source:HGNC Symbol;Acc:HGNC:17111]	Z	45324844	45485330	-1	45324844	45485330	45485330	4595	ADAMTS19	ensembl	5
30	ENSGALG00000000154	0.450112	1.36615	16.9369	12.3976	TRUE	0.451726	ENSGALT00000000210	ENSGALP00000000209	DENN domain containing 2D [Source:HGNC Symbol;Acc:HGNC:26192]	26	1020205	1027765	1	1020205	1027765	1020205	1698	DENND2D	ensembl	5
31	ENSGALG00000000156	0.460382	1.37591	38.4433	27.9403	TRUE	0.485019	ENSGALT00000000212	ENSGALP00000000211	bromodomain containing 2 [Source:NCBI gene;Acc:417049]	16	102514	113361	1	102514	113361	102514	7523	BRD2	ensembl	5
33	ENSGALG00000000161	-0.366389	0.775722	5.58928	7.20526	TRUE	0.0328627	ENSGALT00000000217	ENSGALP00000000216	isochorismatase domain containing 1 [Source:HGNC Symbol;Acc:HGNC:24254]	Z	45600340	45620745	-1	45600340	45620745	45620745	2220	ISOC1	ensembl	6
40	ENSGALG00000000189	-0.724129	0.605362	1.6137	2.66567	TRUE	0.0330235	ENSGALT00000000247	ENSGALP00000000246		Z	45718092	45739382	-1	45718092	45739382	45739382	2178		ensembl	5
41	ENSGALG00000000195	0.701438	1.62612	1.99617	1.22756	TRUE	0.471214	ENSGALT00000061505	ENSGALP00000047434	solute carrier family 23 member 2 [Source:NCBI gene;Acc:419520]	22	377944	413671	1	377944	413671	377944	2220	SLC23A2	ensembl	6
43	ENSGALG00000000208	-1.05584	0.481018	0.361124	0.750749	TRUE	0.0330638	ENSGALT00000054636	ENSGALP00000046730	MCC
46	ENSGALG00000000217	-0.846994	0.555942	0.608937	1.09533	TRUE	0.451593	ENSGALT00000000287	ENSGALP00000000286	PTPRF interacting protein alpha 4 [Source:HGNC Symbol;Acc:HGNC:9248]	26	944391	966983	1	944391	966983	944391	3714	PPFIA4	ensembl	5
47	ENSGALG00000000218	-0.59196	0.663441	72.9994	110.031	TRUE	0.0332251	ENSGALT00000000294	ENSGALP00000000293	signal recognition particle 19 [Source:HGNC Symbol;Acc:HGNC:11300]	Z	46009581	46016260	-1	46009581	46016260	46016260	1364	SRP19	ensembl	5
48	ENSGALG00000000220	-0.844212	0.557015	1.84353	3.30965	TRUE	0.0332654	ENSGALT00000056056	ENSGALP00000050374	APC
49	ENSGALG00000000223	0.262956	1.19994	56.2781	46.9009	TRUE	0.45156	ENSGALT00000071580	ENSGALP00000054534	transmembrane protein 183A [Source:NCBI gene;Acc:421156]	26	913438	925134	-1	913438	925134	925134	1464	TMEM183A	ensembl	6
52	ENSGALG00000000227	-0.22095	0.858	12.45	14.5105	TRUE	0.471402	ENSGALT00000000305	ENSGALP00000000304	dihydropyrimidinase like 2 [Source:NCBI gene;Acc:395155]	22	467830	509519	-1	467830	500600	500600	2426	DPYSL2	ensembl	6
57	ENSGALG00000000241	-0.566415	0.675293	11.7971	17.4696	TRUE	0.0334672	ENSGALT00000000320	ENSGALP00000000319	StAR related lipid transfer domain containing 4 [Source:NCBI gene;Acc:769322]	Z	46509914	46518374	1	46509914	46518374	46509914	4759	STARD4	ensembl	3
58	ENSGALG00000000242	-2.12483	0.229277	0.0921585	0.401952	TRUE	0.471496	ENSGALT00000000321	ENSGALP00000000320	early B cell factor 2 [Source:NCBI gene;Acc:395176]	22	614698	738010	1	614698	738010	614698	2653	EBF2	ensembl	5
61	ENSGALG00000000247	-0.719179	0.607443	16.917	27.8495	TRUE	0.0335482	ENSGALT00000000326	ENSGALP00000000325	WD repeat domain 36 [Source:NCBI gene;Acc:415609]	Z	46726620	46756993	-1	46726620	46756993	46756993	3835	WDR36	ensembl	4
66	ENSGALG00000000259	0.181983	1.13444	73.1301	64.4635	TRUE	0.350142	ENSGALT00000000339	ENSGALP00000000338	proteasome inhibitor subunit 1 [Source:NCBI gene;Acc:430115]	20	10068516	10074329	-1	10068516	10074329	10074329	2033	PSMF1	ensembl	3
67	ENSGALG00000000264	-1.18295	0.44045	3.49633	7.93808	TRUE	0.0336702	ENSGALT00000000344	ENSGALP00000000343	praja ring finger ubiquitin ligase 1 [Source:NCBI gene;Acc:415612]	Z	47377290	47399491	1	47377290	47399491	47377290	2229		ensembl	5
69	ENSGALG00000000275	-0.282164	0.822357	20.8972	25.4114	TRUE	0.471558	ENSGALT00000000362	ENSGALP00000000361	potassium channel tetramerization domain containing 9 [Source:NCBI gene;Acc:419526]	22	825262	833324	1	825262	833324	825262	3293	KCTD9	ensembl	5
72	ENSGALG00000000280	-1.53041	0.346179	0.768004	2.21852	TRUE	0.0338329	ENSGALT00000071491	ENSGALP00000052616	ephrin A5 [Source:NCBI gene;Acc:396100]	Z	48046148	48249653	1	48046148	48249653	48046148	1010	EFNA5	ensembl	5
75	ENSGALG00000000296	0.319277	1.24771	4.23628	3.39526	TRUE	0.0738666	ENSGALT00000000388	ENSGALP00000000387	pecanex 1 [Source:HGNC Symbol;Acc:HGNC:19740]	5	27201732	27283175	-1	27201732	27283175	27283175	6933	PCNX1	ensembl	5
81	ENSGALG00000000318	-0.361056	0.778594	149.008	191.38	TRUE	0.450996	ENSGALT00000000424	ENSGALP00000000423	cysteine and glycine rich protein 1 [Source:NCBI gene;Acc:396176]	26	512935	772333	1	512935	772333	512935	1302	CSRP1	ensembl	4
83	ENSGALG00000000336	0.51324	1.42725	7.63132	5.34686	TRUE	0.451295	ENSGALT00000000450	ENSGALP00000000449	protein phosphatase 1 regulatory subunit 12B [Source:NCBI gene;Acc:395478]	26	676571	696875	-1	676571	696875	696875	1583	PPP1R12B	ensembl	6
85	ENSGALG00000000349	0.243966	1.18424	168.24	142.065	TRUE	0.442819	ENSGALT00000000469	ENSGALP00000000468	proteasome 26S subunit
92	ENSGALG00000000374	0.254302	1.19276	36.6548	30.7311	TRUE	0.451162	ENSGALT00000000507	ENSGALP00000000506	arginyl aminopeptidase [Source:HGNC Symbol;Acc:HGNC:10078]	26	606911	612365	-1	606911	612365	612365	2483	RNPEP	ensembl	5
93	ENSGALG00000000377	0.156003	1.1142	122.501	109.945	TRUE	0.461115	ENSGALT00000000510	ENSGALP00000000509	heterogeneous nuclear ribonucleoprotein M [Source:NCBI gene;Acc:420054]	28	496611	521972	-1	496611	521972	521972	2423	HNRNPM	ensembl	5
99	ENSGALG00000000397	0.395429	1.31533	14.3616	10.9186	TRUE	0.451095	ENSGALT00000000542	ENSGALP00000000541	importin 9 [Source:HGNC Symbol;Acc:HGNC:19425]	26	563963	585492	1	563963	585492	563963	5784	IPO9	ensembl	4
103	ENSGALG00000000402	-0.353737	0.782555	6.1554	7.86577	TRUE	0.471901	ENSGALT00000000548	ENSGALP00000000547	lysyl oxidase like 2 [Source:NCBI gene;Acc:419533]	22	1213671	1249445	1	1213671	1249445	1213671	3555	LOXL2	ensembl	4
104	ENSGALG00000000404	0.146122	1.10659	95.6498	86.4364	TRUE	0.250212	ENSGALT00000000550	ENSGALP00000000549	COP9 signalosome subunit 2 [Source:NCBI gene;Acc:430917]	10	10432652	10453886	-1	10432652	10453886	10453886	2007	COPS2	ensembl	6
107	ENSGALG00000000408	0.370152	1.29249	72.3911	56.009	TRUE	0.461211	ENSGALT00000000556	ENSGALP00000000555	LSM7 homolog
108	ENSGALG00000000409	-0.107275	0.92834	54.9682	59.2113	TRUE	0.471964	ENSGALT00000000557	ENSGALP00000000556	charged multivesicular body protein 7 [Source:NCBI gene;Acc:419535]	22	1264837	1273235	-1	1264837	1273235	1273235	3020	CHMP7	ensembl	6
109	ENSGALG00000000410	0.566975	1.48141	12.0675	8.14595	TRUE	0.443023	ENSGALT00000000559	ENSGALP00000000558	tousled like kinase 2 [Source:HGNC Symbol;Acc:HGNC:11842]	27	2528979	2568624	1	2528979	2568165	2528979	2261	TLK2	ensembl	6
110	ENSGALG00000000417	-0.452409	0.730822	4.79502	6.56114	TRUE	0.452819	ENSGALT00000000570	ENSGALP00000000569	solute carrier family 16 member 4 [Source:HGNC Symbol;Acc:HGNC:10925]	26	1402849	1411888	-1	1402849	1411888	1411888	1842	SLC16A4	ensembl	5
112	ENSGALG00000000424	0.179451	1.13245	122.662	108.316	TRUE	0.275437	ENSGALT00000039221	ENSGALP00000038432	CKLF like MARVEL transmembrane domain containing 3 [Source:NCBI gene;Acc:414829]	11	11584764	11595252	-1	11584764	11595248	11595248	2357	CMTM3	ensembl	6
113	ENSGALG00000000428	-0.747204	0.595757	449.355	754.258	TRUE	0.032703	ENSGALT00000000584	ENSGALP00000000583	histidine triad nucleotide binding protein 1-Z [Source:NCBI gene;Acc:395424]	Z	44899734	44903752	1	44899734	44903752	44899734	596	HINT1Z	ensembl	2
125	ENSGALG00000000466	0.535658	1.4496	28.4225	19.6071	TRUE	0.437256	ENSGALT00000000635	ENSGALP00000000634	LCK proto-oncogene
126	ENSGALG00000000470	0.808051	1.75085	6.80845	3.88867	TRUE	0.46134	ENSGALT00000000640	ENSGALP00000000639	lamin B2 [Source:NCBI gene;Acc:396222]	28	623375	649206	-1	623375	649206	649206	2011	LMNB2	ensembl	5
127	ENSGALG00000000474	-0.323582	0.799083	1872.92	2343.83	TRUE	0.461373	ENSGALT00000089052	ENSGALP00000062958	ribosomal protein L36 [Source:NCBI gene;Acc:373936]	28	662317	665141	1	662317	665138	662317	432	RPL36	ensembl	6
136	ENSGALG00000000511	0.629392	1.54691	39.5819	25.5876	TRUE	0.453216	ENSGALT00000085126	ENSGALP00000062279	potassium channel tetramerization domain containing 20 [Source:HGNC Symbol;Acc:HGNC:21052]	26	1533747	1550311	1	1533747	1550279	1533747	1530	KCTD20	ensembl	6
137	ENSGALG00000000513	0.259215	1.19683	15.281	12.7679	TRUE	0.280927	ENSGALT00000000702	ENSGALP00000000701	zinc finger protein 276 [Source:HGNC Symbol;Acc:HGNC:23330]	11	19016870	19022652	1	19016870	19022652	19016870	2088	ZNF276	ensembl	4
138	ENSGALG00000000516	0.53996	1.45393	2.79413	1.92178	TRUE	0.28098	ENSGALT00000085961	ENSGALP00000064431	Fanconi anemia complementation group A [Source:NCBI gene;Acc:415854]	11	19022589	19054970	-1	19022589	19029747	19029747	1230	FANCA	ensembl	5
141	ENSGALG00000000523	0.892412	1.85628	8.54058	4.60092	TRUE	0.453249	ENSGALT00000000721	ENSGALP00000000720	serine/threonine kinase 38 [Source:HGNC Symbol;Acc:HGNC:17847]	26	1556064	1564278	-1	1556064	1564278	1564278	1400	STK38	ensembl	5
142	ENSGALG00000000525	1.16802	2.24703	2.04832	0.91157	TRUE	0.443261	ENSGALT00000040505	ENSGALP00000039708	mitogen-activated protein kinase kinase kinase 3 [Source:HGNC Symbol;Acc:HGNC:6855]	27	2906874	2941579	1	2906874	2941579	2906874	2253	MAP3K3	ensembl	5
144	ENSGALG00000000529	0.154324	1.1129	220.582	198.205	TRUE	0.443295	ENSGALT00000087183	ENSGALP00000062979	LIM domain containing 2 [Source:NCBI gene;Acc:419955]	27	2950471	2960895	-1	2950471	2951863	2951863	1048	LIMD2	ensembl	6
145	ENSGALG00000000533	0.186138	1.13771	319.577	280.894	TRUE	0.453315	ENSGALT00000000735	ENSGALP00000000734	serine and arginine rich splicing factor 3 [Source:NCBI gene;Acc:419815]	26	1573430	1579366	1	1573430	1579366	1573430	1419	SRSF3	ensembl	5
146	ENSGALG00000000535	0.751124	1.6831	16.0122	9.51352	TRUE	0.413851	ENSGALT00000000739	ENSGALP00000000738	ERBB receptor feedback inhibitor 1 [Source:HGNC Symbol;Acc:HGNC:18185]	21	237400	240168	1	237400	240168	237400	1233	ERRFI1	ensembl	5
148	ENSGALG00000000540	-0.341841	0.789034	18.444	23.3754	TRUE	0.281298	ENSGALT00000000745	ENSGALP00000000744	growth arrest specific 8 [Source:NCBI gene;Acc:415858]	11	19097873	19105088	1	19097873	19105088	19097873	1546	GAS8	ensembl	5
149	ENSGALG00000000541	0.490769	1.40519	34.4093	24.4872	TRUE	0.450863	ENSGALT00000000748	ENSGALP00000000747	zinc finger CCCH-type containing 11A [Source:NCBI gene;Acc:421172]	26	471163	484685	1	471163	484685	471163	2494	ZC3H11A	ensembl	5
150	ENSGALG00000000542	-0.233969	0.850292	442.989	520.984	TRUE	0.430443	ENSGALT00000000749	ENSGALP00000000748	zinc finger protein 593 [Source:NCBI gene;Acc:419549]	23	242519	243718	-1	242519	243718	243718	665	ZNF593	ensembl	2
154	ENSGALG00000000550	0.289038	1.22182	40.7685	33.3669	TRUE	0.443363	ENSGALT00000000766	ENSGALP00000000765	STE20-related kinase adaptor alpha [Source:NCBI gene;Acc:419957]	27	2968262	2979376	-1	2968262	2979376	2979376	2668	STRADA	ensembl	6
161	ENSGALG00000000573	-0.365445	0.776229	3.10211	3.99638	TRUE	0.413925	ENSGALT00000000797	ENSGALP00000000796	period circadian clock 3 [Source:NCBI gene;Acc:419366]	21	272583	291803	-1	272583	291803	291803	6325	PER3	ensembl	5
162	ENSGALG00000000576	0.376767	1.29843	12.0065	9.24696	TRUE	0.476734	ENSGALT00000000804	ENSGALP00000000803	ribosomal RNA adenine dimethylase domain containing 1 [Source:HGNC Symbol;Acc:HGNC:24273]	25	1439372	1441316	-1	1439372	1441316	1441316	1512	RRNAD1	ensembl	5
163	ENSGALG00000000577	0.765568	1.70004	30.332	17.8419	TRUE	0.461469	ENSGALT00000000806	ENSGALP00000000805	RAN binding protein 3 [Source:HGNC Symbol;Acc:HGNC:9850]	28	734247	764185	1	734247	764185	734247	1461	RANBP3	ensembl	5
173	ENSGALG00000000603	0.435704	1.35257	11.4152	8.43966	TRUE	0.443567	ENSGALT00000000842	ENSGALP00000000840	KAT8 regulatory NSL complex subunit 1 [Source:HGNC Symbol;Acc:HGNC:24565]	27	3055086	3122696	1	3055086	3122696	3055086	4014	KANSL1	ensembl	5
175	ENSGALG00000000606	0.221045	1.16558	49.4153	42.3955	TRUE	0.45073	ENSGALT00000040899	ENSGALP00000040104	ADP ribosylation factor like GTPase 8A [Source:NCBI gene;Acc:421175]	26	344889	354803	-1	344889	354803	354803	2002	ARL8A	ensembl	5
179	ENSGALG00000000613	-0.30641	0.808651	63.6485	78.7095	TRUE	0.461695	ENSGALT00000000866	ENSGALP00000000864	RAB11B
180	ENSGALG00000000615	0.674368	1.5959	42.5853	26.6842	TRUE	0.43076	ENSGALT00000041219	ENSGALP00000040424	small nuclear ribonucleoprotein U5 subunit 40 [Source:NCBI gene;Acc:419556]	23	568349	579100	-1	568349	579100	579100	1589	SNRNP40	ensembl	6
186	ENSGALG00000000627	0.420794	1.33866	18.2851	13.6592	TRUE	0.414073	ENSGALT00000000891	ENSGALP00000000889	DnaJ heat shock protein family (Hsp40) member C11 [Source:HGNC Symbol;Acc:HGNC:25570]	21	521341	536534	1	521341	536534	521341	2345	DNAJC11	ensembl	6
189	ENSGALG00000000632	0.59663	1.51218	35.9223	23.7553	TRUE	0.281563	ENSGALT00000073833	ENSGALP00000044371	chromosome transmission fidelity factor 8 [Source:NCBI gene;Acc:769609]	11	19157097	19158770	-1	19157097	19158719	19158719	1038	CHTF8	ensembl	5
190	ENSGALG00000000636	-0.433919	0.740248	7.81774	10.561	TRUE	0.453777	ENSGALT00000000908	ENSGALP00000000906	MDM4
192	ENSGALG00000000638	0.258844	1.19652	13.1543	10.9938	TRUE	0.281615	ENSGALT00000000910	ENSGALP00000000908	UTP4
197	ENSGALG00000000652	0.293055	1.22523	45.2078	36.8974	TRUE	0.41448	ENSGALT00000061794	ENSGALP00000055345	acyl-CoA thioesterase 7 [Source:HGNC Symbol;Acc:HGNC:24157]	21	604020	610916	1	604020	610916	604020	2189	ACOT7	ensembl	6
200	ENSGALG00000000657	0.619785	1.53665	14.387	9.36259	TRUE	0.281933	ENSGALT00000000932	ENSGALP00000000930	telomeric repeat binding factor 2 [Source:NCBI gene;Acc:395598]	11	19180205	19188036	-1	19180205	19188036	19188036	2974	TERF2	ensembl	4
201	ENSGALG00000000660	0.186739	1.13819	102.484	90.0412	TRUE	0.281986	ENSGALT00000000935	ENSGALP00000000933	cytochrome b5 type B [Source:NCBI gene;Acc:415865]	11	19192249	19204431	1	19192249	19204431	19192249	1442	CYB5B	ensembl	6
202	ENSGALG00000000667	-0.71851	0.607725	1.82646	3.00541	TRUE	0.430972	ENSGALT00000000942	ENSGALP00000000940	endothelin 2 [Source:NCBI gene;Acc:419559]	23	953066	958386	1	953066	958386	953066	2694	EDN2	ensembl	5
204	ENSGALG00000000669	0.991761	1.98861	2.84105	1.42866	TRUE	0.476396	ENSGALT00000058192	ENSGALP00000045033	ETS variant 3 [Source:HGNC Symbol;Acc:HGNC:3492]	25	1335270	1343139	1	1335270	1343139	1335270	2571	ETV3	ensembl	6
206	ENSGALG00000000674	-0.452591	0.730729	2.15405	2.9478	TRUE	0.442137	ENSGALT00000000956	ENSGALP00000000954	myosin ID [Source:HGNC Symbol;Acc:HGNC:7598]	27	1585859	1658806	1	1585859	1658806	1585859	6257	MYO1D	ensembl	5
209	ENSGALG00000000684	-1.95491	0.257937	0.250509	0.971201	TRUE	0.454074	ENSGALT00000000967	ENSGALP00000000965	kelch domain containing 8A [Source:HGNC Symbol;Acc:HGNC:25573]	26	2090692	2093563	-1	2090692	2093563	2093563	1098	KLHDC8A	ensembl	5
210	ENSGALG00000000685	0.366762	1.28946	12.5836	9.75884	TRUE	0.442103	ENSGALT00000040744	ENSGALP00000039949	mitogen-activated protein kinase kinase kinase 14 [Source:NCBI gene;Acc:419964]	27	1563067	1577397	-1	1563067	1577397	1577397	4549	MAP3K14	ensembl	5
212	ENSGALG00000000692	1.50452	2.83731	0.700089	0.246744	TRUE	0.454173	ENSGALT00000000975	ENSGALP00000000973	cyclin dependent kinase 18 [Source:HGNC Symbol;Acc:HGNC:8751]	26	2156419	2171476	1	2156419	2171476	2156419	2401	CDK18	ensembl	5
213	ENSGALG00000000693	-0.369359	0.774126	58.5475	75.6304	TRUE	0.282144	ENSGALT00000000977	ENSGALP00000000975	NIN1 (RPN12) binding protein 1 homolog [Source:HGNC Symbol;Acc:HGNC:29540]	11	19281499	19283690	-1	19281499	19283690	19283690	1281	NOB1	ensembl	4
215	ENSGALG00000000699	0.187396	1.13871	14.5168	12.7485	TRUE	0.282197	ENSGALT00000000991	ENSGALP00000000989	WW domain containing E3 ubiquitin protein ligase 2 [Source:NCBI gene;Acc:415868]	11	19283823	19315488	1	19283823	19315488	19283823	3980	WWP2	ensembl	5
216	ENSGALG00000000703	1.88244	3.68698	2.12949	0.577569	TRUE	0.45437	ENSGALT00000048625	ENSGALP00000055094	solute carrier family 45 member 3 [Source:HGNC Symbol;Acc:HGNC:8642]	26	2227361	2246179	-1	2227361	2246179	2246179	2325	SLC45A3	ensembl	5
218	ENSGALG00000000708	0.485257	1.39984	59.5156	42.5161	TRUE	0.454403	ENSGALT00000001004	ENSGALP00000001002	nuclear casein kinase and cyclin dependent kinase substrate 1 [Source:NCBI gene;Acc:404775]	26	2263742	2277078	-1	2263742	2277078	2277078	1216	NUCKS1	ensembl	5
219	ENSGALG00000000712	0.346135	1.27115	32.2779	25.3927	TRUE	0.454436	ENSGALT00000001008	ENSGALP00000001006	RAB29
220	ENSGALG00000000713	-0.25925	0.835522	2.77125	3.31679	TRUE	0.282356	ENSGALT00000001009	ENSGALP00000001007	zinc finger homeobox 3 [Source:NCBI gene;Acc:395682]	11	19692863	19834198	1	19692863	19830378	19692863	11410	ZFHX3	ensembl	6
221	ENSGALG00000000719	-0.338262	0.790994	1123.86	1420.83	TRUE	0.414664	ENSGALT00000085554	ENSGALP00000060497	ribosomal protein L22 [Source:NCBI gene;Acc:373937]	21	624152	626856	1	624152	626846	624152	322	RPL22	ensembl	6
222	ENSGALG00000000720	0.416925	1.33508	27.2795	20.4328	TRUE	0.431183	ENSGALT00000001016	ENSGALP00000001014	guanylate binding protein 1 [Source:NCBI gene;Acc:419563]	23	1432743	1440630	1	1432743	1440630	1432743	6601		ensembl	5
223	ENSGALG00000000721	0.684937	1.60763	6.53068	4.0623	TRUE	0.454469	ENSGALT00000001018	ENSGALP00000001016	solute carrier family 41 member 1 [Source:HGNC Symbol;Acc:HGNC:19429]	26	2287191	2302856	-1	2287191	2302856	2302856	2382	SLC41A1	ensembl	5
226	ENSGALG00000000724	0.180909	1.1336	44.986	39.6843	TRUE	0.454535	ENSGALT00000001027	ENSGALP00000001025	peptidase M20 domain containing 1 [Source:NCBI gene;Acc:419838]	26	2309020	2320200	-1	2309020	2320200	2320200	3138	PM20D1	ensembl	2
230	ENSGALG00000000734	0.440858	1.35741	131.82	97.1112	TRUE	0.431394	ENSGALT00000001050	ENSGALP00000001048	replication protein A4 [Source:NCBI gene;Acc:419566]	23	1486450	1490280	-1	1486450	1490280	1490280	1410	RPA4	ensembl	5
232	ENSGALG00000000737	0.582606	1.49755	4.1983	2.80344	TRUE	0.431429	ENSGALT00000001053	ENSGALP00000001051	sphingomyelin phosphodiesterase acid like 3B [Source:NCBI gene;Acc:769013]	23	1490484	1496253	1	1490484	1496253	1490484	2395	SMPDL3B	ensembl	4
237	ENSGALG00000000751	0.373217	1.29524	69.1146	53.3605	TRUE	0.479734	ENSGALT00000029129	ENSGALP00000028462	aryl hydrocarbon receptor nuclear translocator [Source:NCBI gene;Acc:374026]	25	2589833	2610503	-1	2589833	2610503	2610503	2781	ARNT	ensembl	6
238	ENSGALG00000000755	0.568302	1.48278	7.93549	5.35178	TRUE	1.21e-11	ENSGALT00000031372	ENSGALP00000030736	alkaline ceramidase 3 [Source:HGNC Symbol;Acc:HGNC:16066]	1	193390265	193443628	-1	193390265	193443628	193443628	1321	ACER3	ensembl	5
240	ENSGALG00000000764	0.278384	1.21284	205.141	169.142	TRUE	0.479643	ENSGALT00000085035	ENSGALP00000058928	signal sequence receptor subunit 2 [Source:NCBI gene;Acc:425656]	25	2576796	2580231	1	2576796	2580227	2576796	1101	SSR2	ensembl	6
243	ENSGALG00000000776	0.59203	1.50737	5.56424	3.69137	TRUE	0.450463	ENSGALT00000001123	ENSGALP00000001121		26	188925	194291	1	188925	194291	188925	1851		ensembl	5
245	ENSGALG00000000783	1.30414	2.46937	6.20971	2.5147	TRUE	0.431535	ENSGALT00000001134	ENSGALP00000001132	platelet activating factor receptor [Source:HGNC Symbol;Acc:HGNC:9582]	23	1546990	1548057	-1	1546990	1548057	1548057	1068	PTAFR	ensembl	6
249	ENSGALG00000000787	0.534573	1.44851	28.0521	19.3662	TRUE	0.282514	ENSGALT00000038723	ENSGALP00000037931	DEAH-box helicase 38 [Source:NCBI gene;Acc:415875]	11	19949492	19959954	-1	19949492	19959954	19959954	4140	DHX38	ensembl	6
251	ENSGALG00000000790	0.119151	1.0861	135.019	124.316	TRUE	0.43157	ENSGALT00000001147	ENSGALP00000001145	DnaJ heat shock protein family (Hsp40) member C8 [Source:HGNC Symbol;Acc:HGNC:15470]	23	1558286	1572115	-1	1558286	1572115	1572115	1443	DNAJC8	ensembl	6
252	ENSGALG00000000791	0.630053	1.54762	79.6311	51.4538	TRUE	0.454732	ENSGALT00000075676	ENSGALP00000045522	family with sequence similarity 72 member A [Source:NCBI gene;Acc:419841]	26	2383708	2389921	-1	2383708	2389921	2389921	1807		ensembl	5
254	ENSGALG00000000795	0.55935	1.47361	24.9742	16.9477	TRUE	0.462531	ENSGALT00000001153	ENSGALP00000001151	major facilitator superfamily domain containing 12 [Source:HGNC Symbol;Acc:HGNC:28299]	28	1047526	1053915	1	1047526	1053915	1047526	1308	MFSD12	ensembl	5
255	ENSGALG00000000802	0.241671	1.18236	42.2646	35.7459	TRUE	0.282567	ENSGALT00000001163	ENSGALP00000001161	dihydroorotate dehydrogenase (quinone) [Source:NCBI gene;Acc:415876]	11	19961318	19964884	-1	19961318	19964798	19964798	1808	DHODH	ensembl	5
260	ENSGALG00000000814	0.112527	1.08112	45.0464	41.6664	TRUE	0.431676	ENSGALT00000069141	ENSGALP00000049255	heterogeneous nuclear ribonucleoprotein R [Source:NCBI gene;Acc:419570]	23	1578985	1658220	1	1578985	1600788	1578985	2675	HNRNPR	ensembl	6
262	ENSGALG00000000817	-0.671096	0.628029	19.3693	30.8413	TRUE	0.282672	ENSGALT00000001191	ENSGALP00000001189	zinc finger protein 821 [Source:HGNC Symbol;Acc:HGNC:28043]	11	19972951	19984338	1	19972951	19984338	19972951	1611	ZNF821	ensembl	5
267	ENSGALG00000000835	0.64448	1.56318	4.67324	2.98958	TRUE	0.464166	ENSGALT00000041212	ENSGALP00000040417	pleckstrin homology domain containing J1 [Source:NCBI gene;Acc:428324]	28	2029446	2035954	1	2029446	2035954	2029446	2629	PLEKHJ1	ensembl	4
268	ENSGALG00000000836	-0.286698	0.819776	29.307	35.75	TRUE	0.480251	ENSGALT00000001226	ENSGALP00000001224	regulatory factor X5 [Source:HGNC Symbol;Acc:HGNC:9986]	25	2727344	2731219	-1	2727344	2731219	2731219	2362	RFX5	ensembl	4
271	ENSGALG00000000843	0.755584	1.68831	3.2783	1.94176	TRUE	0.464198	ENSGALT00000076799	ENSGALP00000046875	DOT1 like histone lysine methyltransferase [Source:HGNC Symbol;Acc:HGNC:24948]	28	2041020	2096657	-1	2041020	2094912	2094912	5121	DOT1L	ensembl	5
274	ENSGALG00000000848	0.198293	1.14734	57.6304	50.2295	TRUE	0.282778	ENSGALT00000001245	ENSGALP00000001243	adaptor related protein complex 1 subunit gamma 2 [Source:NCBI gene;Acc:415880]	11	19994788	20036521	1	19994788	20036521	19994788	3639	AP1G2	ensembl	5
275	ENSGALG00000000853	-0.41568	0.749666	29.2842	39.063	TRUE	0.399803	ENSGALT00000062651	ENSGALP00000048086	solute carrier family 2 member 8 [Source:NCBI gene;Acc:378802]	17	10878731	10887869	1	10878731	10887781	10878731	1341	SLC2A8	ensembl	6
277	ENSGALG00000000856	0.313483	1.2427	24.7511	19.9171	TRUE	0.454864	ENSGALT00000001255	ENSGALP00000001253	eukaryotic translation initiation factor 2D [Source:NCBI gene;Acc:419845]	26	2506267	2516101	-1	2506267	2516101	2516101	2636	EIF2D	ensembl	6
278	ENSGALG00000000857	0.571187	1.48574	36.795	24.7654	TRUE	0.441864	ENSGALT00000087160	ENSGALP00000059373	N-myristoyltransferase 1 [Source:HGNC Symbol;Acc:HGNC:7857]	27	1496712	1506683	1	1496712	1506676	1496712	1764	NMT1	ensembl	6
283	ENSGALG00000000868	0.405202	1.32427	41.1176	31.0492	TRUE	1.48e-11	ENSGALT00000001279	ENSGALP00000001277	ring finger protein 121 [Source:HGNC Symbol;Acc:HGNC:21070]	1	194214930	194221742	-1	194214930	194221742	194221742	885	RNF121	ensembl	5
286	ENSGALG00000000875	0.733341	1.66248	4.0079	2.41079	TRUE	0.282883	ENSGALT00000001289	ENSGALP00000001287	PH domain and leucine rich repeat protein phosphatase 2 [Source:HGNC Symbol;Acc:HGNC:29149]	11	20040536	20066522	1	20040536	20066522	20040536	4194	PHLPP2	ensembl	5
288	ENSGALG00000000883	0.516233	1.43022	34.4724	24.1029	TRUE	0.454929	ENSGALT00000001297	ENSGALP00000001295	mitogen-activated protein kinase-activated protein kinase 2 [Source:HGNC Symbol;Acc:HGNC:6887]	26	2534865	2552591	1	2534865	2552591	2534865	1188	MAPKAPK2	ensembl	5
293	ENSGALG00000000893	Inf	Inf	0.290429	0	TRUE	0.282989	ENSGALT00000001314	ENSGALP00000001312	tyrosine aminotransferase [Source:HGNC Symbol;Acc:HGNC:11573]	11	20080989	20088163	1	20080989	20088163	20080989	1368	TAT	ensembl	5
295	ENSGALG00000000895	0.398553	1.31819	97.7052	74.121	TRUE	0.432097	ENSGALT00000001317	ENSGALP00000001315	nuclear distribution C
299	ENSGALG00000000905	0.367465	1.29008	325.533	252.335	TRUE	0.480434	ENSGALT00000086062	ENSGALP00000058858	proteasome subunit beta 4 [Source:HGNC Symbol;Acc:HGNC:9541]	25	2799650	2802045	-1	2799650	2801522	2801522	748	PSMB4	ensembl	6
302	ENSGALG00000000908	-0.805837	0.57203	12.9533	22.6445	TRUE	0.2832	ENSGALT00000001336	ENSGALP00000001334	adenosine deaminase
309	ENSGALG00000000927	-0.562715	0.677027	18.6987	27.6189	TRUE	0.399726	ENSGALT00000001362	ENSGALP00000001360	angiopoietin-like 2 [Source:NCBI gene;Acc:776031]	17	10786882	10804616	-1	10786882	10804616	10804616	2401	ANGPTL2	ensembl	4
311	ENSGALG00000000943	0.559131	1.47338	14.9055	10.1165	TRUE	0.432308	ENSGALT00000001392	ENSGALP00000001390	WD and tetratricopeptide repeats 1 [Source:HGNC Symbol;Acc:HGNC:29175]	23	1922623	1937829	1	1922623	1937829	1922623	2116	WDTC1	ensembl	5
312	ENSGALG00000000944	0.234318	1.17635	213.808	181.755	TRUE	0.401149	ENSGALT00000001394	ENSGALP00000001392	SPT4 homolog
315	ENSGALG00000000950	-0.212846	0.862834	11.0358	12.7902	TRUE	0.399495	ENSGALT00000070358	ENSGALP00000047982	multivesicular body subunit 12B [Source:NCBI gene;Acc:417092]	17	10448297	10497105	1	10448297	10492979	10448297	1186	MVB12B	ensembl	5
316	ENSGALG00000000955	0.283241	1.21693	28.7058	23.5888	TRUE	0.432378	ENSGALT00000001409	ENSGALP00000001407	transmembrane protein 222 [Source:HGNC Symbol;Acc:HGNC:25363]	23	1945538	1950433	1	1945538	1950433	1945538	1383	TMEM222	ensembl	5
322	ENSGALG00000000978	0.326924	1.25434	7.00438	5.58414	TRUE	0.41496	ENSGALT00000089642	ENSGALP00000060550	centrosomal protein 104 [Source:HGNC Symbol;Acc:HGNC:24866]	21	905170	916809	1	905170	912027	905170	2049	CEP104	ensembl	6
323	ENSGALG00000000980	-0.299484	0.812543	43.5867	53.6423	TRUE	0.414997	ENSGALT00000001448	ENSGALP00000001446		21	921618	923179	1	921618	923179	921618	1368		ensembl	5
324	ENSGALG00000000988	0.556325	1.47052	51.864	35.2692	TRUE	0.441624	ENSGALT00000001458	ENSGALP00000001456	elongation factor Tu GTP binding domain containing 2 [Source:NCBI gene;Acc:428281]	27	1442516	1458168	-1	1442516	1458168	1458168	3439	EFTUD2	ensembl	6
326	ENSGALG00000000991	0.295446	1.22726	66.3386	54.0541	TRUE	0.433219	ENSGALT00000001463	ENSGALP00000001461	TATA-box binding protein associated factor 12 [Source:NCBI gene;Acc:419585]	23	2257261	2263245	1	2257261	2263245	2257261	1096	TAF12	ensembl	5
327	ENSGALG00000000993	0.164152	1.12051	11.7503	10.4866	TRUE	0.399379	ENSGALT00000063661	ENSGALP00000052370	GTPase activating protein and VPS9 domains 1 [Source:NCBI gene;Acc:417095]	17	10083833	10113057	1	10083833	10101119	10083833	2774	GAPVD1	ensembl	5
334	ENSGALG00000001003	0.773747	1.7097	5.2516	3.07164	TRUE	0.433359	ENSGALT00000001481	ENSGALP00000001479	selenoprotein N [Source:NCBI gene;Acc:419587]	23	2277655	2291256	-1	2277655	2291256	2291256	1903	SELENON	ensembl	5
336	ENSGALG00000001013	0.411289	1.32987	39.4209	29.6426	TRUE	0.399263	ENSGALT00000001495	ENSGALP00000001493	protein phosphatase 6 catalytic subunit [Source:NCBI gene;Acc:772354]	17	10069935	10073726	-1	10069935	10073726	10073726	1411	PPP6C	ensembl	5
339	ENSGALG00000001019	0.307502	1.23756	16.8757	13.6362	TRUE	0.464357	ENSGALT00000001502	ENSGALP00000001500	BTB domain containing 2 [Source:HGNC Symbol;Acc:HGNC:15504]	28	2143380	2155407	1	2143380	2155407	2143380	1677	BTBD2	ensembl	5
345	ENSGALG00000001030	1.38613	2.61376	10.7783	4.12366	TRUE	0.464421	ENSGALT00000001527	ENSGALP00000001525	secretory carrier membrane protein 4 [Source:HGNC Symbol;Acc:HGNC:30385]	28	2195249	2199827	-1	2195249	2199827	2199827	862	SCAMP4	ensembl	5
348	ENSGALG00000001036	0.267483	1.20371	7.60542	6.31833	TRUE	0.374361	ENSGALT00000001534	ENSGALP00000001532	elaC ribonuclease Z 2 [Source:HGNC Symbol;Acc:HGNC:14198]	18	1062003	1078113	1	1062003	1078113	1062003	4425	ELAC2	ensembl	6
350	ENSGALG00000001038	0.364125	1.2871	18.6656	14.502	TRUE	0.433394	ENSGALT00000001539	ENSGALP00000001537	mannosidase alpha class 1C member 1 [Source:HGNC Symbol;Acc:HGNC:19080]	23	2298000	2325825	-1	2298000	2325825	2325825	1359	MAN1C1	ensembl	6
351	ENSGALG00000001042	0.47602	1.3909	3.13419	2.25335	TRUE	0.401302	ENSGALT00000001556	ENSGALP00000001554	myotubularin related protein 4 [Source:HGNC Symbol;Acc:HGNC:7452]	19	615601	657520	-1	615601	657520	657520	3666	MTMR4	ensembl	5
352	ENSGALG00000001043	0.670994	1.59217	10.4386	6.55618	TRUE	0.464517	ENSGALT00000073170	ENSGALP00000053313	RNA exonuclease 1 homolog [Source:HGNC Symbol;Acc:HGNC:24616]	28	2249192	2285122	1	2249192	2285122	2249192	8433	REXO1	ensembl	5
354	ENSGALG00000001048	-0.239235	0.847194	21.2397	25.0706	TRUE	0.399032	ENSGALT00000001570	ENSGALP00000001568	olfactomedin like 2A [Source:HGNC Symbol;Acc:HGNC:27270]	17	9999213	10004942	1	9999213	10004942	9999213	2226	OLFML2A	ensembl	5
358	ENSGALG00000001055	0.16535	1.12144	24.3688	21.73	TRUE	0.441419	ENSGALT00000001581	ENSGALP00000001579	N-ethylmaleimide sensitive factor
370	ENSGALG00000001093	0.679967	1.6021	14.5634	9.09015	TRUE	0.464613	ENSGALT00000001637	ENSGALP00000001635	transcription factor 3 [Source:NCBI gene;Acc:395146]	28	2386330	2441061	1	2386330	2441061	2386330	2453	TCF3	ensembl	6
374	ENSGALG00000001101	0.303569	1.23419	8.52471	6.9071	TRUE	0.464708	ENSGALT00000062268	ENSGALP00000050254	methyl-CpG binding domain protein 3 [Source:NCBI gene;Acc:770153]	28	2453802	2470213	1	2453802	2466094	2453802	956	MBD3	ensembl	5
375	ENSGALG00000001103	0.139217	1.10131	230.336	209.148	TRUE	0.398839	ENSGALT00000001657	ENSGALP00000001655	proteasome subunit beta 7 [Source:NCBI gene;Acc:378915]	17	9859673	9879881	-1	9859673	9879881	9879881	1367	PSMB7	ensembl	6
380	ENSGALG00000001110	0.799029	1.73993	5.21724	2.99854	TRUE	0.401686	ENSGALT00000001666	ENSGALP00000001664	tRNA-yW synthesizing protein 1 homolog [Source:NCBI gene;Acc:417478]	19	813728	893422	1	813728	893422	813728	2226		ensembl	5
383	ENSGALG00000001117	0.220845	1.16542	7.02229	6.02557	TRUE	0.455127	ENSGALT00000001686	ENSGALP00000001684	6-phosphofructo-2-kinase/fructose-2
387	ENSGALG00000001126	0.520886	1.43484	13.3789	9.32434	TRUE	0.4649	ENSGALT00000001695	ENSGALP00000001693	chromatin assembly factor 1 subunit A [Source:NCBI gene;Acc:770217]	28	2531066	2545563	1	2531066	2545563	2531066	3335	CHAF1A	ensembl	6
391	ENSGALG00000001143	0.436404	1.35323	36.1423	26.7083	TRUE	0.42446	ENSGALT00000001717	ENSGALP00000001715	v-ets avian erythroblastosis virus E26 oncogene homolog 1 [Source:NCBI gene;Acc:396235]	24	878535	944202	-1	878535	918475	918475	1843	ETS1	ensembl	6
394	ENSGALG00000001149	-0.336223	0.792113	27.151	34.2767	TRUE	0.263756	ENSGALT00000001727	ENSGALP00000001725	adhesion G protein-coupled receptor G5 [Source:HGNC Symbol;Acc:HGNC:19010]	11	589250	592073	-1	589250	592073	592073	1559	ADGRG5	ensembl	5
398	ENSGALG00000001160	-0.654864	0.635135	4.30425	6.7769	TRUE	0.263866	ENSGALT00000001745	ENSGALP00000001743	docking protein 4 [Source:HGNC Symbol;Acc:HGNC:19868]	11	604054	605838	1	604054	605838	604054	1626	DOK4	ensembl	5
407	ENSGALG00000001175	0.297123	1.22869	26.8946	21.8888	TRUE	0.455324	ENSGALT00000001781	ENSGALP00000001779	complement component 4 binding protein
408	ENSGALG00000001177	-0.822852	0.565323	1.80833	3.19875	TRUE	0.455455	ENSGALT00000001786	ENSGALP00000001784	CD34 molecule [Source:NCBI gene;Acc:419856]	26	2726482	2736958	-1	2726482	2736958	2736958	2383		ensembl	5
410	ENSGALG00000001182	0.56616	1.48058	5.10813	3.4501	TRUE	0.340048	ENSGALT00000001793	ENSGALP00000001791	nuclear receptor coactivator 6 [Source:HGNC Symbol;Acc:HGNC:15936]	20	533385	565533	1	533385	565533	533385	6332	NCOA6	ensembl	5
412	ENSGALG00000001184	0.393626	1.31369	69.1503	52.6382	TRUE	0.263976	ENSGALT00000001797	ENSGALP00000001795	coenzyme Q9 [Source:NCBI gene;Acc:415636]	11	614088	620331	-1	614088	620331	620331	1073	COQ9	ensembl	5
414	ENSGALG00000001191	1.51091	2.84989	4.77483	1.67544	TRUE	0.444213	ENSGALT00000001806	ENSGALP00000001804	mesenchyme homeobox 1 [Source:NCBI gene;Acc:395533]	27	3530597	3536176	1	3530597	3536176	3530597	1933	MEOX1	ensembl	4
415	ENSGALG00000001201	-0.233312	0.85068	13.8507	16.2819	TRUE	0.264196	ENSGALT00000040402	ENSGALP00000039601	glucose-fructose oxidoreductase domain containing 2 [Source:NCBI gene;Acc:415642]	11	639659	645158	1	639659	645158	639659	2564	GFOD2	ensembl	6
421	ENSGALG00000001219	0.403777	1.32297	8.0542	6.08798	TRUE	0.340139	ENSGALT00000001850	ENSGALP00000001848	phosphatidylinositol glycan anchor biosynthesis class U [Source:HGNC Symbol;Acc:HGNC:15791]	20	603732	624358	1	603732	624358	603732	1810	PIGU	ensembl	5
422	ENSGALG00000001220	0.410449	1.3291	54.3326	40.8792	TRUE	0.264416	ENSGALT00000001852	ENSGALP00000001850	homocysteine inducible ER protein with ubiquitin like domain 1 [Source:HGNC Symbol;Acc:HGNC:13744]	11	661331	665530	1	661331	665530	661331	999	HERPUD1	ensembl	5
427	ENSGALG00000001234	-1.94903	0.25899	2.50359	9.66673	TRUE	0.264471	ENSGALT00000001871	ENSGALP00000001869	cholesteryl ester transfer protein [Source:NCBI gene;Acc:415645]	11	668620	674247	1	668620	674247	668620	2002	CETP	ensembl	5
433	ENSGALG00000001245	0.200881	1.1494	30.9392	26.9177	TRUE	0.465123	ENSGALT00000001890	ENSGALP00000001888	sirtuin 6 [Source:NCBI gene;Acc:428332]	28	2625855	2632332	1	2625855	2632280	2625855	1695	SIRT6	ensembl	6
437	ENSGALG00000001256	0.478355	1.39315	4.11053	2.95052	TRUE	0.264526	ENSGALT00000058183	ENSGALP00000051622	Gallus gallus NLR family CARD domain containing 5 (NLRC5)
447	ENSGALG00000001283	0.15671	1.11474	49.4159	44.3295	TRUE	0.433744	ENSGALT00000001959	ENSGALP00000001957	serine and arginine repetitive matrix 1 [Source:NCBI gene;Acc:428216]	23	2533128	2549839	-1	2533128	2549839	2549839	3582	SRRM1	ensembl	6
455	ENSGALG00000001313	0.306313	1.23654	201.419	162.888	TRUE	0.402299	ENSGALT00000001999	ENSGALP00000001997	eukaryotic translation initiation factor 4H [Source:NCBI gene;Acc:417490]	19	2848376	2858861	-1	2848376	2858861	2858861	2415	EIF4H	ensembl	6
456	ENSGALG00000001314	-0.503213	0.705534	6.4046	9.07767	TRUE	0.398297	ENSGALT00000080867	ENSGALP00000053876	prostaglandin-endoperoxide synthase 1 [Source:HGNC Symbol;Acc:HGNC:9604]	17	9247984	9255289	1	9247984	9255289	9247984	1881	PTGS1	ensembl	5
457	ENSGALG00000001315	0.676974	1.59878	7.07455	4.42496	TRUE	0.444586	ENSGALT00000002003	ENSGALP00000002001	ubiquitin conjugating enzyme E2 Z [Source:HGNC Symbol;Acc:HGNC:25847]	27	3695957	3705363	-1	3695957	3705363	3705363	1080	UBE2Z	ensembl	5
459	ENSGALG00000001317	0.353399	1.27757	36.3607	28.4609	TRUE	0.46525	ENSGALT00000002009	ENSGALP00000002007	hyperpolarization activated cyclic nucleotide-gated potassium channel 2 [Source:NCBI gene;Acc:428335]	28	2670558	2679462	1	2670558	2679462	2670558	2688		ensembl	5
460	ENSGALG00000001319	-1.78498	0.290179	0.267502	0.92185	TRUE	0.45552	ENSGALT00000002011	ENSGALP00000002009	calcium/calmodulin dependent protein kinase IG [Source:HGNC Symbol;Acc:HGNC:14585]	26	3106195	3112647	1	3106195	3112647	3106195	1371	CAMK1G	ensembl	5
461	ENSGALG00000001320	3.46294	11.0268	1.89971	0.172281	TRUE	0.240683	ENSGALT00000002018	ENSGALP00000002016	cytochrome P450
462	ENSGALG00000001325	Inf	Inf	0.455931	0	TRUE	0.240741	ENSGALT00000084220	ENSGALP00000064264	cytochrome P450
463	ENSGALG00000001328	-0.215759	0.861093	170.078	197.514	TRUE	0.465378	ENSGALT00000002022	ENSGALP00000002020	basigin (Ok blood group) [Source:NCBI gene;Acc:770363]	28	2698084	2709095	1	2698084	2709095	2698084	2122	BSG	ensembl	6
464	ENSGALG00000001329	0.771261	1.70676	7.94373	4.65427	TRUE	0.434023	ENSGALT00000043263	ENSGALP00000041687	erythrocyte membrane protein band 4.1 [Source:NCBI gene;Acc:396493]	23	2610406	2669406	1	2610406	2669406	2610406	3301	EPB41	ensembl	5
465	ENSGALG00000001330	0.358435	1.28203	243.321	189.793	TRUE	0.444653	ENSGALT00000081747	ENSGALP00000048813	ATP synthase membrane subunit c locus 1 [Source:HGNC Symbol;Acc:HGNC:841]	27	3706954	3709485	-1	3706954	3709411	3709411	846	ATP5MC1	ensembl	5
467	ENSGALG00000001332	0.79695	1.73742	3.0115	1.73331	TRUE	0.340275	ENSGALT00000084777	ENSGALP00000062591	RB transcriptional corepressor like 1 [Source:HGNC Symbol;Acc:HGNC:9893]	20	663124	682263	-1	663124	682263	682263	2961	RBL1	ensembl	6
468	ENSGALG00000001333	-0.277659	0.824928	8.81272	10.683	TRUE	0.398259	ENSGALT00000002038	ENSGALP00000002036	mitochondrial ribosome recycling factor [Source:NCBI gene;Acc:417110]	17	9231374	9242855	1	9231374	9242855	9231374	1988	MRRF	ensembl	6
469	ENSGALG00000001334	0.224371	1.16827	245.617	210.24	TRUE	0.415992	ENSGALT00000089806	ENSGALP00000059793	G protein subunit beta 1 [Source:NCBI gene;Acc:419402]	21	1923159	1956964	1	1923159	1956964	1923159	3069	GNB1	ensembl	6
470	ENSGALG00000001335	0.146615	1.10697	63.2079	57.1	TRUE	0.375064	ENSGALT00000002041	ENSGALP00000002039	family with sequence similarity 18
478	ENSGALG00000001363	0.580527	1.4954	13.7168	9.17266	TRUE	0.402337	ENSGALT00000082376	ENSGALP00000056625	MYB binding protein 1a [Source:HGNC Symbol;Acc:HGNC:7546]	19	2859431	2878400	1	2859431	2878400	2859431	3126	MYBBP1A	ensembl	6
479	ENSGALG00000001364	0.222652	1.16688	91.3189	78.2593	TRUE	0.308105	ENSGALT00000002082	ENSGALP00000002080	casein kinase 1 alpha 1 like [Source:NCBI gene;Acc:395924]	13	8450253	8481381	1	8450253	8481381	8450253	1961	CSNK1A1L	ensembl	5
480	ENSGALG00000001366	-0.329533	0.795794	21.7442	27.3239	TRUE	0.420633	ENSGALT00000002085	ENSGALP00000002083	caspase 9 [Source:HGNC Symbol;Acc:HGNC:1511]	21	4917508	4923271	1	4917508	4923271	4917508	1272	CASP9	ensembl	5
481	ENSGALG00000001369	-0.601677	0.658987	2.478	3.76032	TRUE	0.455652	ENSGALT00000002088	ENSGALP00000002086	hydroxysteroid (11-beta) dehydrogenase 1b [Source:NCBI gene;Acc:419861]	26	3151011	3153878	1	3151011	3153878	3151011	1628		ensembl	5
484	ENSGALG00000001373	-0.292155	0.816681	120.821	147.942	TRUE	0.455684	ENSGALT00000002093	ENSGALP00000059866	TRAF3 interacting protein 3 [Source:HGNC Symbol;Acc:HGNC:30766]	26	3155551	3164147	1	3155551	3164147	3155551	1542	TRAF3IP3	ensembl	5
488	ENSGALG00000001377	0.316276	1.24511	11.5165	9.24939	TRUE	0.465441	ENSGALT00000054025	ENSGALP00000056978	RNA polymerase mitochondrial [Source:HGNC Symbol;Acc:HGNC:9200]	28	2724945	2739524	-1	2724945	2739524	2739524	4522	POLRMT	ensembl	5
494	ENSGALG00000001389	0.942643	1.92205	2.1049	1.09513	TRUE	0.397949	ENSGALT00000002114	ENSGALP00000002112	tubulin tyrosine ligase like 11 [Source:HGNC Symbol;Acc:HGNC:18113]	17	9111587	9145145	-1	9111587	9140243	9140243	1784	TTLL11	ensembl	5
497	ENSGALG00000001394	0.407901	1.32675	14.1601	10.6727	TRUE	0.241086	ENSGALT00000089737	ENSGALP00000059678	ubiquitin like 7 [Source:NCBI gene;Acc:415297]	10	2448880	2454055	1	2448880	2454055	2448880	1629	UBL7	ensembl	6
499	ENSGALG00000001407	1.04509	2.0635	2.09195	1.01379	TRUE	0.424999	ENSGALT00000002140	ENSGALP00000002138	ADAM metallopeptidase with thrombospondin type 1 motif 15 [Source:HGNC Symbol;Acc:HGNC:16305]	24	1676278	1685806	1	1676278	1685806	1676278	2805	ADAMTS15	ensembl	4
501	ENSGALG00000001410	-0.419605	0.747629	6.32403	8.45878	TRUE	0.402452	ENSGALT00000002146	ENSGALP00000002144	sphingolipid transporter 3 (putative) [Source:HGNC Symbol;Acc:HGNC:28433]	19	3081801	3101570	-1	3081801	3101570	3101570	1242	SPNS3	ensembl	4
502	ENSGALG00000001412	0.455853	1.37159	14.9071	10.8685	TRUE	0.241143	ENSGALT00000002152	ENSGALP00000002150	semaphorin 7A (John Milton Hagen blood group) [Source:NCBI gene;Acc:415298]	10	2464702	2487049	1	2464702	2487049	2464702	3147	SEMA7A	ensembl	5
503	ENSGALG00000001416	-0.378152	0.769423	10.5483	13.7094	TRUE	0.307609	ENSGALT00000002157	ENSGALP00000002155	adrenoceptor alpha 1B [Source:HGNC Symbol;Acc:HGNC:278]	13	7992487	8008603	-1	7992487	8008603	8008603	1524	ADRA1B	ensembl	5
505	ENSGALG00000001420	1.18072	2.26689	3.51744	1.55166	TRUE	0.340366	ENSGALT00000002165	ENSGALP00000002163	Ral GTPase activating protein non-catalytic beta subunit [Source:NCBI gene;Acc:419128]	20	769628	832009	-1	769628	832009	832009	5677	RALGAPB	ensembl	5
506	ENSGALG00000001425	-0.469482	0.722224	3.31168	4.58539	TRUE	0.425106	ENSGALT00000067341	ENSGALP00000053309	sorting nexin 19 [Source:HGNC Symbol;Acc:HGNC:21532]	24	1769657	1795190	-1	1769657	1795190	1795190	2724	SNX19	ensembl	5
507	ENSGALG00000001428	0.467155	1.38238	87.5024	63.2983	TRUE	0.208587	ENSGALT00000034383	ENSGALP00000033741	EF-hand domain family member D1 [Source:NCBI gene;Acc:424741]	9	950201	964519	1	950201	964519	950201	1198	EFHD1	ensembl	5
509	ENSGALG00000001433	-0.373704	0.771799	21.7652	28.2006	TRUE	0.375518	ENSGALT00000002182	ENSGALP00000002180	UDP-GlcNAc:betaGal beta-1
510	ENSGALG00000001434	-0.116685	0.922304	107.651	116.719	TRUE	0.397872	ENSGALT00000034894	ENSGALP00000034251	stomatin [Source:HGNC Symbol;Acc:HGNC:3383]	17	8909345	8919459	-1	8909345	8919459	8919459	1654	STOM	ensembl	6
511	ENSGALG00000001437	-0.450117	0.731983	9.71168	13.2676	TRUE	0.425142	ENSGALT00000029072	ENSGALP00000028426	neurotrimin [Source:NCBI gene;Acc:395450]	24	1863780	2108022	1	1863780	2107883	1863780	1257	NTM	ensembl	5
513	ENSGALG00000001441	0.139236	1.10132	103.022	93.544	TRUE	0.40249	ENSGALT00000040447	ENSGALP00000039649	ubiquitin conjugating enzyme E2 G1 [Source:NCBI gene;Acc:770961]	19	3117217	3141494	1	3117217	3141494	3117217	2012	UBE2G1	ensembl	6
516	ENSGALG00000001446	-0.295713	0.81467	44.6191	54.7696	TRUE	0.397833	ENSGALT00000068748	ENSGALP00000054518	gelsolin [Source:NCBI gene;Acc:395774]	17	8882615	8908331	1	8882615	8908028	8882615	2502	GSN	ensembl	5
519	ENSGALG00000001462	-0.450409	0.731835	7.13767	9.75311	TRUE	0.455881	ENSGALT00000045853	ENSGALP00000041936	adenosine A3 receptor [Source:NCBI gene;Acc:373956]	26	3223603	3225944	-1	3223603	3225944	3225944	1717	ADORA3	ensembl	5
522	ENSGALG00000001467	0.779109	1.71607	2.8361	1.65267	TRUE	0.402528	ENSGALT00000002223	ENSGALP00000002221	ankyrin repeat and FYVE domain containing 1 [Source:HGNC Symbol;Acc:HGNC:20763]	19	3146816	3171826	1	3146816	3171826	3146816	3513	ANKFY1	ensembl	6
525	ENSGALG00000001473	0.322989	1.25092	12.4928	9.98693	TRUE	0.416213	ENSGALT00000088131	ENSGALP00000063250	mindbomb E3 ubiquitin protein ligase 2 [Source:NCBI gene;Acc:419408]	21	2039789	2073019	-1	2039789	2043684	2043684	1519	MIB2	ensembl	6
527	ENSGALG00000001475	0.0747596	1.05319	171.989	163.304	TRUE	0.434442	ENSGALT00000068880	ENSGALP00000048802	stathmin 1 [Source:NCBI gene;Acc:396057]	23	3242123	3252831	1	3242123	3252155	3242123	1199	STMN1	ensembl	6
528	ENSGALG00000001476	0.0592738	1.04194	305.95	293.635	TRUE	0.455914	ENSGALT00000002238	ENSGALP00000002236	RAP1A
529	ENSGALG00000001479	-0.258379	0.836027	17.2124	20.5884	TRUE	0.402605	ENSGALT00000002242	ENSGALP00000002240	cytochrome b5 domain containing 2 [Source:HGNC Symbol;Acc:HGNC:28471]	19	3177600	3181452	-1	3177600	3181440	3181440	1514	CYB5D2	ensembl	6
530	ENSGALG00000001480	-0.988076	0.50415	3.69494	7.32906	TRUE	0.455947	ENSGALT00000002243	ENSGALP00000002241	family with sequence similarity 212
531	ENSGALG00000001483	-0.722272	0.606142	22.3869	36.9335	TRUE	0.416286	ENSGALT00000002248	ENSGALP00000002246		21	2097421	2103217	1	2097421	2103217	2097421	1372		ensembl	5
532	ENSGALG00000001486	0.216589	1.16198	47.5717	40.9401	TRUE	0.46391	ENSGALT00000002254	ENSGALP00000002252	Gallus gallus zeta-chain (TCR) associated protein kinase 70kDa (ZAP70)
535	ENSGALG00000001491	0.56252	1.47685	3.08977	2.09214	TRUE	0.425286	ENSGALT00000002261	ENSGALP00000002259	non-SMC condensin II complex subunit D3 [Source:NCBI gene;Acc:419737]	24	2527246	2545436	-1	2527246	2545436	2545436	3096		ensembl	5
541	ENSGALG00000001506	0.502398	1.41657	98.6647	69.6506	TRUE	0.307261	ENSGALT00000002291	ENSGALP00000002289	pituitary tumor-transforming 2 [Source:NCBI gene;Acc:416158]	13	7818158	7821302	-1	7818158	7821302	7821302	904	PTTG2	ensembl	6
543	ENSGALG00000001513	0.171274	1.12605	14.571	12.9399	TRUE	0.397755	ENSGALT00000049092	ENSGALP00000053608	centriolin [Source:NCBI gene;Acc:417121]	17	8830009	8862193	1	8830009	8862193	8830009	7595	CNTRL	ensembl	6
544	ENSGALG00000001521	1.03814	2.05358	12.515	6.09426	TRUE	0.425321	ENSGALT00000002312	ENSGALP00000002310	VPS26
545	ENSGALG00000001522	0.323829	1.25165	6.27143	5.01054	TRUE	0.340548	ENSGALT00000002314	ENSGALP00000002312	PHD finger protein 20 [Source:HGNC Symbol;Acc:HGNC:16098]	20	907736	969270	-1	907736	969270	969270	3221	PHF20	ensembl	5
546	ENSGALG00000001525	0.33626	1.26248	78.9157	62.5085	TRUE	0.444687	ENSGALT00000002317	ENSGALP00000002315	calcium binding and coiled-coil domain 2 [Source:HGNC Symbol;Acc:HGNC:29912]	27	3710068	3718422	1	3710068	3718422	3710068	1893	CALCOCO2	ensembl	6
548	ENSGALG00000001529	0.144386	1.10526	59.2572	53.6138	TRUE	0.425357	ENSGALT00000073540	ENSGALP00000051222	thymocyte nuclear protein 1 [Source:NCBI gene;Acc:374161]	24	2556107	2561627	-1	2556107	2561627	2561627	1208	THYN1	ensembl	5
554	ENSGALG00000001540	0.234344	1.17637	82.7743	70.3641	TRUE	0.434721	ENSGALT00000002340	ENSGALP00000002338	splicing factor 3a subunit 3 [Source:HGNC Symbol;Acc:HGNC:10767]	23	3522852	3529744	1	3522852	3529744	3522852	1745	SF3A3	ensembl	4
555	ENSGALG00000001542	0.522548	1.43649	23.4679	16.337	TRUE	0.416507	ENSGALT00000002342	ENSGALP00000002340	mitochondrial ribosomal protein L20 [Source:NCBI gene;Acc:770979]	21	2205337	2208060	1	2205337	2208060	2205337	909	MRPL20	ensembl	5
557	ENSGALG00000001546	0.701392	1.62607	1.56202	0.960606	TRUE	0.402643	ENSGALT00000002350	ENSGALP00000002348	zinc finger ZZ-type and EF-hand domain containing 1 [Source:HGNC Symbol;Acc:HGNC:29027]	19	3181799	3232934	1	3181799	3232934	3181799	8922	ZZEF1	ensembl	5
558	ENSGALG00000001547	0.198075	1.14717	316.041	275.497	TRUE	0.456209	ENSGALT00000056559	ENSGALP00000056898	capping actin protein of muscle Z-line alpha subunit 1 [Source:NCBI gene;Acc:396521]	26	3532931	3542982	1	3532931	3542982	3532931	2290	CAPZA1	ensembl	5
559	ENSGALG00000001550	-0.101423	0.932113	129.002	138.397	TRUE	0.340639	ENSGALT00000002354	ENSGALP00000002352	RNA binding motif protein 39 [Source:HGNC Symbol;Acc:HGNC:15923]	20	1032943	1061646	1	1032943	1061646	1032943	2670	RBM39	ensembl	5
561	ENSGALG00000001555	0.288022	1.22097	68.349	55.9795	TRUE	0.416617	ENSGALT00000086428	ENSGALP00000061083	aurora kinase A interacting protein 1 [Source:NCBI gene;Acc:419415]	21	2230098	2232688	1	2230098	2232680	2230098	728	AURKAIP1	ensembl	6
563	ENSGALG00000001558	0.415018	1.33332	35.6482	26.7365	TRUE	0.456241	ENSGALT00000002368	ENSGALP00000002366	Mov10 RISC complex RNA helicase [Source:NCBI gene;Acc:419872]	26	3544656	3550615	1	3544656	3550615	3544656	3371	MOV10	ensembl	4
565	ENSGALG00000001561	-0.524765	0.695072	12.7563	18.3525	TRUE	0.416654	ENSGALT00000035146	ENSGALP00000034500	matrix remodeling associated 8 [Source:NCBI gene;Acc:395347]	21	2244924	2259769	1	2244924	2259769	2244924	1797	MXRA8	ensembl	5
567	ENSGALG00000001564	1.10099	2.14502	21.0814	9.82805	TRUE	0.402681	ENSGALT00000002375	ENSGALP00000002373	ATPase sarcoplasmic/endoplasmic reticulum Ca2+ transporting 3 [Source:NCBI gene;Acc:395707]	19	3247312	3281243	1	3247312	3281243	3247312	3878	ATP2A3	ensembl	5
571	ENSGALG00000001571	-0.167807	0.890195	68.7127	77.1885	TRUE	0.463846	ENSGALT00000002387	ENSGALP00000002385	myosin IF [Source:NCBI gene;Acc:396187]	28	1741275	1754399	-1	1741275	1754399	1754399	3681	MYO1F	ensembl	4
576	ENSGALG00000001586	0.217793	1.16295	31.243	26.8652	TRUE	0.241718	ENSGALT00000002409	ENSGALP00000002406	nei like DNA glycosylase 1 [Source:NCBI gene;Acc:770068]	10	2570401	2574557	1	2570401	2574557	2570401	1511	NEIL1	ensembl	6
580	ENSGALG00000001595	0.614217	1.53073	7.76043	5.06977	TRUE	0.397639	ENSGALT00000002421	ENSGALP00000002418	PHD finger protein 19 [Source:HGNC Symbol;Acc:HGNC:24566]	17	8774163	8779074	-1	8774163	8779074	8779074	1701	PHF19	ensembl	6
581	ENSGALG00000001596	0.887351	1.84978	4.60725	2.49071	TRUE	0.463718	ENSGALT00000002422	ENSGALP00000002419	MLLT1
582	ENSGALG00000001597	0.490588	1.40502	281.318	200.224	TRUE	0.446006	ENSGALT00000002423	ENSGALP00000002420	proteasome subunit beta 3 [Source:HGNC Symbol;Acc:HGNC:9540]	27	4430363	4433166	1	4430363	4433166	4430363	791	PSMB3	ensembl	5
583	ENSGALG00000001600	0.737694	1.66751	2.18607	1.31098	TRUE	0.41669	ENSGALT00000002426	ENSGALP00000002423	dishevelled segment polarity protein 1 [Source:HGNC Symbol;Acc:HGNC:3084]	21	2268370	2322090	1	2268370	2322090	2268370	2139	DVL1	ensembl	5
587	ENSGALG00000001605	0.52008	1.43404	20.7444	14.4658	TRUE	0.456307	ENSGALT00000002440	ENSGALP00000002437	protein phosphatase
588	ENSGALG00000001606	-0.142633	0.905864	40.1494	44.3217	TRUE	0.434756	ENSGALT00000070811	ENSGALP00000057648	inositol polyphosphate-5-phosphatase B [Source:HGNC Symbol;Acc:HGNC:6077]	23	3536305	3552479	1	3536305	3552479	3536305	2371	INPP5B	ensembl	5
589	ENSGALG00000001607	0.522052	1.436	12.8229	8.92961	TRUE	0.375972	ENSGALT00000002445	ENSGALP00000002442	cytochrome b-245 chaperone 1 [Source:HGNC Symbol;Acc:HGNC:28672]	18	3536063	3544410	1	3536063	3544410	3536063	1809	CYBC1	ensembl	5
595	ENSGALG00000001616	0.61214	1.52853	25.0737	16.4038	TRUE	0.357496	ENSGALT00000002464	ENSGALP00000002461	cell division cycle 45 [Source:HGNC Symbol;Acc:HGNC:1739]	15	672190	684562	1	672190	684562	672190	2439	CDC45	ensembl	5
598	ENSGALG00000001619	0.400919	1.32035	7.96703	6.03404	TRUE	0.208953	ENSGALT00000002475	ENSGALP00000002472	autophagy related 16 like 1 [Source:HGNC Symbol;Acc:HGNC:21498]	9	1162778	1181569	1	1162778	1181569	1162778	1872	ATG16L1	ensembl	5
600	ENSGALG00000001621	-0.348391	0.78546	8.20551	10.4468	TRUE	0.357582	ENSGALT00000002477	ENSGALP00000002474	claudin 5 [Source:NCBI gene;Acc:374028]	15	701150	702907	-1	701150	702907	702907	1758	CLDN5	ensembl	4
601	ENSGALG00000001624	0.392273	1.31246	12.3565	9.41474	TRUE	0.446107	ENSGALT00000002480	ENSGALP00000002477	CWC25 spliceosome associated protein homolog [Source:HGNC Symbol;Acc:HGNC:25989]	27	4451019	4455696	-1	4451019	4455696	4455696	2043	CWC25	ensembl	6
603	ENSGALG00000001630	0.527668	1.4416	20.9974	14.5654	TRUE	0.40291	ENSGALT00000083545	ENSGALP00000060273	DEAH-box helicase 33 [Source:HGNC Symbol;Acc:HGNC:16718]	19	3394140	3402980	1	3394140	3402980	3394140	2449	DHX33	ensembl	6
604	ENSGALG00000001632	0.641782	1.56026	21.4455	13.7449	TRUE	0.402834	ENSGALT00000002494	ENSGALP00000002491	MIS12
605	ENSGALG00000001633	-1.42057	0.373564	1.90043	5.0873	TRUE	0.472369	ENSGALT00000002495	ENSGALP00000002492	dual specificity phosphatase 26 [Source:HGNC Symbol;Acc:HGNC:28161]	22	1636348	1640580	-1	1636348	1640580	1640580	1576	DUSP26	ensembl	6
606	ENSGALG00000001634	-0.315547	0.803546	2225.36	2769.43	TRUE	0.446175	ENSGALT00000002496	ENSGALP00000002493	Gallus gallus ribosomal protein L23 (RPL23)
609	ENSGALG00000001640	-1.09154	0.469259	16.6202	35.4179	TRUE	0.472338	ENSGALT00000002505	ENSGALP00000002502	ring finger protein 122 [Source:HGNC Symbol;Acc:HGNC:21147]	22	1629877	1635315	-1	1629877	1635315	1635315	833	RNF122	ensembl	4
611	ENSGALG00000001644	0.493285	1.40765	11.3357	8.05298	TRUE	0.241833	ENSGALT00000002511	ENSGALP00000002508	SIN3 transcription regulator family member A [Source:NCBI gene;Acc:415307]	10	2590070	2610361	-1	2590070	2610361	2610361	3850	SIN3A	ensembl	6
613	ENSGALG00000001647	1.34277	2.53638	0.972055	0.383245	TRUE	0.26524	ENSGALT00000002514	ENSGALP00000002511	protein serine kinase H2 [Source:NCBI gene;Acc:415658]	11	1010935	1031465	1	1010935	1031465	1010935	1855	PSKH2	ensembl	4
615	ENSGALG00000001652	-0.192936	0.874823	82.7059	94.5401	TRUE	0.357626	ENSGALT00000002523	ENSGALP00000002520	septin 2-like [Source:NCBI gene;Acc:416777]	15	711033	740520	1	711033	740511	711033	1979	SEPT2L	ensembl	6
617	ENSGALG00000001654	0.31395	1.24311	244.666	196.819	TRUE	0.402948	ENSGALT00000002525	ENSGALP00000002522	complement C1q binding protein [Source:HGNC Symbol;Acc:HGNC:1243]	19	3403634	3406149	1	3403634	3406149	3403634	899	C1QBP	ensembl	5
618	ENSGALG00000001655	0.245439	1.18545	141.914	119.713	TRUE	0.284411	ENSGALT00000002526	ENSGALP00000002523	signal peptidase complex subunit 1 [Source:NCBI gene;Acc:415899]	12	793305	795594	1	793305	795594	793305	716	SPCS1	ensembl	6
619	ENSGALG00000001658	-0.271149	0.828659	2098.32	2532.19	TRUE	0.44641	ENSGALT00000040117	ENSGALP00000039326	ribosomal protein L19 [Source:NCBI gene;Acc:420003]	27	4534537	4536944	1	4534537	4536933	4534537	742	RPL19	ensembl	6
621	ENSGALG00000001662	-3.61787	0.0814538	0.0137947	0.169356	TRUE	0.307112	ENSGALT00000002539	ENSGALP00000002536	ATPase phospholipid transporting 10B (putative) [Source:HGNC Symbol;Acc:HGNC:13543]	13	7701391	7750388	1	7701391	7750388	7701391	4431	ATP10B	ensembl	4
623	ENSGALG00000001664	0.534824	1.44877	19.4154	13.4013	TRUE	0.241891	ENSGALT00000002550	ENSGALP00000002547	protein tyrosine phosphatase
624	ENSGALG00000001666	-0.403393	0.756078	24.3355	32.1865	TRUE	0.402987	ENSGALT00000002552	ENSGALP00000002549	RPA interacting protein [Source:HGNC Symbol;Acc:HGNC:28641]	19	3406915	3408629	-1	3406915	3408629	3408629	589	RPAIN	ensembl	5
625	ENSGALG00000001668	-0.340543	0.789744	22.6324	28.6578	TRUE	0.0178075	ENSGALT00000042770	ENSGALP00000042054	ubiquitin conjugating enzyme E2 R2 [Source:NCBI gene;Acc:427021]	Z	7304115	7355704	1	7304115	7355704	7304115	2008	UBE2R2	ensembl	6
627	ENSGALG00000001682	0.687466	1.61045	11.8219	7.34071	TRUE	0.446444	ENSGALT00000002573	ENSGALP00000002570	F-box and leucine rich repeat protein 20 [Source:HGNC Symbol;Acc:HGNC:24679]	27	4539319	4552233	-1	4539319	4549896	4549896	1188	FBXL20	ensembl	5
630	ENSGALG00000001689	0.37754	1.29913	69.1735	53.2462	TRUE	0.240395	ENSGALT00000002583	ENSGALP00000002580	secretory carrier membrane protein 2 [Source:HGNC Symbol;Acc:HGNC:10564]	10	2335046	2343868	1	2335046	2343868	2335046	1439	SCAMP2	ensembl	5
636	ENSGALG00000001697	2.43741	5.41668	0.239568	0.0442279	TRUE	0.284516	ENSGALT00000053401	ENSGALP00000049022	inter-alpha-trypsin inhibitor heavy chain 3 [Source:HGNC Symbol;Acc:HGNC:6168]	12	815561	836748	1	815561	836748	815561	2679	ITIH3	ensembl	5
637	ENSGALG00000001698	-1.44071	0.368386	2.70682	7.34778	TRUE	0.307012	ENSGALT00000002609	ENSGALP00000002606	gamma-aminobutyric acid type A receptor alpha1 subunit [Source:NCBI gene;Acc:374214]	13	7191328	7233372	-1	7191328	7233372	7233372	4155	GABRA1	ensembl	5
639	ENSGALG00000001702	-0.799731	0.574456	5.91785	10.3017	TRUE	0.265349	ENSGALT00000002614	ENSGALP00000002611	exocyst complex component 3 like 1 [Source:HGNC Symbol;Acc:HGNC:27540]	11	1039643	1046923	-1	1039643	1046923	1046923	2262	EXOC3L1	ensembl	5
640	ENSGALG00000001708	0.532756	1.44669	3.04206	2.10277	TRUE	0.446512	ENSGALT00000002623	ENSGALP00000002620	mediator complex subunit 1 [Source:HGNC Symbol;Acc:HGNC:9234]	27	4561652	4572376	-1	4561652	4572376	4572376	4752	MED1	ensembl	5
641	ENSGALG00000001709	-2.30855	0.201864	0.333404	1.65163	TRUE	0.284569	ENSGALT00000036295	ENSGALP00000035516	musculoskeletal
642	ENSGALG00000001711	0.392803	1.31294	7.74813	5.90135	TRUE	0.239992	ENSGALT00000051399	ENSGALP00000045565	phosphopantothenoylcysteine decarboxylase [Source:HGNC Symbol;Acc:HGNC:28107]	10	2292953	2312058	-1	2292953	2312058	2312058	1616	PPCDC	ensembl	6
645	ENSGALG00000001717	0.368719	1.29121	21.4298	16.5967	TRUE	0.456372	ENSGALT00000002634	ENSGALP00000002631	solute carrier family 16 member 1 [Source:NCBI gene;Acc:419875]	26	3611038	3625981	-1	3611038	3625979	3625979	4034	SLC16A1	ensembl	6
646	ENSGALG00000001718	-0.165176	0.891819	48.2751	54.1311	TRUE	0.306863	ENSGALT00000088737	ENSGALP00000059545	cyclin G1 [Source:HGNC Symbol;Acc:HGNC:1592]	13	6735705	6741308	-1	6735705	6738471	6738471	1804	CCNG1	ensembl	6
648	ENSGALG00000001722	0.222702	1.16692	17.6165	15.0966	TRUE	0.265404	ENSGALT00000002641	ENSGALP00000002638	E2F transcription factor 4 [Source:NCBI gene;Acc:769430]	11	1047693	1059631	1	1047693	1059631	1047693	3180	E2F4	ensembl	5
651	ENSGALG00000001726	0.281718	1.21564	38.9361	32.0293	TRUE	0.306813	ENSGALT00000002649	ENSGALP00000002646	NudC domain containing 2 [Source:HGNC Symbol;Acc:HGNC:30535]	13	6730840	6735374	1	6730840	6735374	6730840	2354	NUDCD2	ensembl	5
654	ENSGALG00000001729	-0.248075	0.842019	16.0115	19.0156	TRUE	0.23953	ENSGALT00000088090	ENSGALP00000061275	CD276 molecule [Source:NCBI gene;Acc:415315]	10	2176061	2184164	1	2176061	2184164	2176061	2023	CD276	ensembl	6
655	ENSGALG00000001730	1.54759	2.92329	5.0565	1.72973	TRUE	0.209196	ENSGALT00000002654	ENSGALP00000002651	diacylglycerol kinase delta [Source:HGNC Symbol;Acc:HGNC:2851]	9	1203848	1257261	1	1203848	1257261	1203848	3663	DGKD	ensembl	5
656	ENSGALG00000001731	0.340547	1.26624	4.59015	3.62504	TRUE	0.446545	ENSGALT00000075360	ENSGALP00000047556	cyclin dependent kinase 12 [Source:HGNC Symbol;Acc:HGNC:24224]	27	4573382	4599083	1	4573382	4599083	4573382	8597	CDK12	ensembl	5
657	ENSGALG00000001733	0.546222	1.46026	2.25742	1.54591	TRUE	0.456438	ENSGALT00000002661	ENSGALP00000002658	leucine rich repeats and immunoglobulin like domains 2 [Source:HGNC Symbol;Acc:HGNC:20889]	26	3637064	3652281	1	3637064	3652281	3637064	3168	LRIG2	ensembl	5
662	ENSGALG00000001749	0.289644	1.22234	35.2863	28.8679	TRUE	0.463686	ENSGALT00000002682	ENSGALP00000002679	acyl-CoA synthetase bubblegum family member 2 [Source:NCBI gene;Acc:420090]	28	1642902	1659177	1	1642902	1659177	1642902	3632	ACSBG2	ensembl	6
664	ENSGALG00000001753	0.819396	1.76467	1.88369	1.06745	TRUE	0.284726	ENSGALT00000062604	ENSGALP00000058012	Scm like with four mbt domains 1 [Source:HGNC Symbol;Acc:HGNC:20255]	12	891387	950945	-1	891387	950945	950945	3034	SFMBT1	ensembl	5
665	ENSGALG00000001758	0.84095	1.79123	1.81313	1.01222	TRUE	0.397173	ENSGALT00000072962	ENSGALP00000047802	quiescin sulfhydryl oxidase 2 [Source:HGNC Symbol;Acc:HGNC:30249]	17	8505849	8524950	1	8505849	8524950	8505849	1992	QSOX2	ensembl	5
667	ENSGALG00000001765	-1.25534	0.418896	3.59127	8.57319	TRUE	0.0409431	ENSGALT00000002709	ENSGALP00000002706	caspase activity and apoptosis inhibitor 1 [Source:HGNC Symbol;Acc:HGNC:25834]	Z	68485992	68502940	-1	68485992	68502940	68502940	969	CAAP1	ensembl	5
672	ENSGALG00000001777	0.587217	1.50235	5.79488	3.85722	TRUE	0.376631	ENSGALT00000087402	ENSGALP00000060076	major facilitator superfamily domain containing 11 [Source:HGNC Symbol;Acc:HGNC:25458]	18	4266172	4280924	-1	4266172	4280910	4280910	1789	MFSD11	ensembl	6
675	ENSGALG00000001782	-0.7487	0.59514	9.72654	16.3433	TRUE	0.0409881	ENSGALT00000002747	ENSGALP00000002744	phospholipase A2 activating protein [Source:HGNC Symbol;Acc:HGNC:9043]	Z	68502953	68521959	-1	68502953	68521959	68521959	4333	PLAA	ensembl	6
676	ENSGALG00000001788	0.259348	1.19694	19.5586	16.3406	TRUE	0.239242	ENSGALT00000002757	ENSGALP00000002754	ADP dependent glucokinase [Source:NCBI gene;Acc:415317]	10	1649712	1661540	-1	1649712	1661540	1661540	3405	ADPGK	ensembl	6
678	ENSGALG00000001791	-0.322933	0.799443	19.1677	23.9763	TRUE	0.265788	ENSGALT00000049772	ENSGALP00000049533	uncharacterized oxidoreductase-like [Source:NCBI gene;Acc:415664]	11	1133508	1136396	1	1133508	1136392	1133508	1061		ensembl	6
681	ENSGALG00000001797	0.581739	1.49665	4.93331	3.29623	TRUE	0.397135	ENSGALT00000002770	ENSGALP00000002767	G protein signaling modulator 1 [Source:HGNC Symbol;Acc:HGNC:17858]	17	8408805	8458669	-1	8408805	8458669	8458669	2001	GPSM1	ensembl	5
684	ENSGALG00000001801	-0.516879	0.698882	8.6525	12.3805	TRUE	0.0410331	ENSGALT00000002781	ENSGALP00000002778	intraflagellar transport 74 [Source:HGNC Symbol;Acc:HGNC:21424]	Z	68522460	68553748	1	68522460	68553748	68522460	1812	IFT74	ensembl	5
685	ENSGALG00000001802	0.490911	1.40533	15.4461	10.9911	TRUE	0.376754	ENSGALT00000002784	ENSGALP00000002781	jumonji domain containing 6 [Source:NCBI gene;Acc:417355]	18	4287924	4299050	1	4287924	4299050	4287924	4905	JMJD6	ensembl	3
689	ENSGALG00000001817	0.1611	1.11814	23.7431	21.2345	TRUE	0.265897	ENSGALT00000002811	ENSGALP00000002808	CCCTC-binding factor like [Source:NCBI gene;Acc:396274]	11	1167098	1199514	1	1167098	1197584	1167098	4252	CTCFL	ensembl	5
692	ENSGALG00000001826	-0.876907	0.544534	0.698099	1.28201	TRUE	0.306564	ENSGALT00000002822	ENSGALP00000002819	WW and C2 domain containing 1 [Source:NCBI gene;Acc:416167]	13	4752416	4816029	-1	4752416	4816029	4816029	4159	WWC1	ensembl	6
693	ENSGALG00000001828	0.521631	1.43558	5.71123	3.97835	TRUE	0.403406	ENSGALT00000053003	ENSGALP00000044740	SH2B adaptor protein 2 [Source:HGNC Symbol;Acc:HGNC:17381]	19	4089023	4097513	1	4089023	4096738	4089023	1626	SH2B2	ensembl	5
697	ENSGALG00000001838	0.354555	1.27859	13.0274	10.1889	TRUE	0.472057	ENSGALT00000070374	ENSGALP00000057406	exportin 7 [Source:NCBI gene;Acc:426925]	22	1366486	1401055	-1	1366486	1401055	1401055	6397	XPO7	ensembl	5
698	ENSGALG00000001840	-0.825626	0.564237	6.94797	12.3139	TRUE	0.0411234	ENSGALT00000002845	ENSGALP00000002841	TEK receptor tyrosine kinase [Source:HGNC Symbol;Acc:HGNC:11724]	Z	68562096	68597536	1	68562096	68597536	68562096	3387	TEK	ensembl	5
701	ENSGALG00000001845	0.451456	1.36742	5.23573	3.82891	TRUE	0.456503	ENSGALT00000002857	ENSGALP00000002853	putative homeodomain transcription factor 1 [Source:HGNC Symbol;Acc:HGNC:8939]	26	3719995	3729665	-1	3719995	3729665	3729665	2259	PHTF1	ensembl	5
702	ENSGALG00000001848	-0.208963	0.865159	41.1464	47.5594	TRUE	0.417057	ENSGALT00000080264	ENSGALP00000046393	ubiquitin conjugating enzyme E2 J2 [Source:HGNC Symbol;Acc:HGNC:19268]	21	2461050	2466530	1	2461050	2466039	2461050	1219	UBE2J2	ensembl	5
711	ENSGALG00000001864	-0.922359	0.527646	12.5071	23.7037	TRUE	0.0412138	ENSGALT00000002894	ENSGALP00000002890	chromosome 9 open reading frame 72 [Source:HGNC Symbol;Acc:HGNC:28337]	Z	68714996	68729199	-1	68714996	68729199	68729199	3724	C9orf72	ensembl	6
712	ENSGALG00000001872	0.165792	1.12178	45.6705	40.7124	TRUE	0.417167	ENSGALT00000002907	ENSGALP00000002903	stromal cell derived factor 4 [Source:NCBI gene;Acc:419423]	21	2526773	2539565	1	2526773	2539565	2526773	2921	SDF4	ensembl	3
713	ENSGALG00000001876	-0.750551	0.594377	18.9819	31.9358	TRUE	0.403635	ENSGALT00000002911	ENSGALP00000002907	RAS p21 protein activator 4 [Source:NCBI gene;Acc:417513]	19	4142037	4148992	-1	4142037	4148992	4148992	2560	RASA4	ensembl	5
717	ENSGALG00000001889	-0.749267	0.594906	17.9305	30.14	TRUE	0.397057	ENSGALT00000002925	ENSGALP00000002921	caspase recruitment domain family member 9 [Source:HGNC Symbol;Acc:HGNC:16391]	17	8395197	8401638	1	8395197	8401638	8395197	1638	CARD9	ensembl	6
720	ENSGALG00000001895	1.65653	3.15256	2.68088	0.850382	TRUE	0.306415	ENSGALT00000002931	ENSGALP00000002927	pantothenate kinase 3 [Source:HGNC Symbol;Acc:HGNC:19365]	13	4684399	4691245	1	4684399	4691245	4684399	1101	PANK3	ensembl	6
730	ENSGALG00000001926	-0.423611	0.745556	33.2886	44.6494	TRUE	0.403864	ENSGALT00000040248	ENSGALP00000039447	heat shock protein family B (small) member 1 [Source:NCBI gene;Acc:396227]	19	4228616	4230508	-1	4228616	4230508	4230508	751	HSPB1	ensembl	5
737	ENSGALG00000001939	1.3969	2.63336	3.68491	1.39932	TRUE	0.456666	ENSGALT00000003002	ENSGALP00000002998	homeodomain interacting protein kinase 1 [Source:HGNC Symbol;Acc:HGNC:19006]	26	3778341	3797526	1	3778341	3797526	3778341	3641	HIPK1	ensembl	5
739	ENSGALG00000001943	1.14615	2.21323	8.05206	3.63815	TRUE	0.377083	ENSGALT00000003008	ENSGALP00000003004	rhomboid 5 homolog 2 [Source:HGNC Symbol;Acc:HGNC:20788]	18	4406096	4412650	1	4406096	4412650	4406096	2562	RHBDF2	ensembl	5
740	ENSGALG00000001944	-0.862031	0.550178	1.32423	2.40691	TRUE	0.0414406	ENSGALT00000003009	ENSGALP00000003005	TBC1 domain family member 2 [Source:HGNC Symbol;Acc:HGNC:18026]	Z	70527243	70548597	-1	70527243	70548597	70548597	6416	TBC1D2	ensembl	5
741	ENSGALG00000001945	-0.373916	0.771685	15.053	19.5066	TRUE	0.284831	ENSGALT00000003010	ENSGALP00000003006	RFT1 homolog [Source:NCBI gene;Acc:770487]	12	1236247	1247239	-1	1236247	1247239	1247239	2948	RFT1	ensembl	5
743	ENSGALG00000001947	-0.528233	0.693404	17.8336	25.7189	TRUE	0.041486	ENSGALT00000003013	ENSGALP00000003009	elongator complex protein 1 [Source:HGNC Symbol;Acc:HGNC:5959]	Z	70551166	70582389	1	70551166	70582389	70551166	4005	ELP1	ensembl	4
745	ENSGALG00000001949	0.292717	1.22495	258.262	210.835	TRUE	0.40394	ENSGALT00000003016	ENSGALP00000003012	malate dehydrogenase 2 [Source:HGNC Symbol;Acc:HGNC:6971]	19	4260413	4268042	-1	4260413	4268042	4268042	1230	MDH2	ensembl	5
746	ENSGALG00000001950	0.240299	1.18124	37.9747	32.1482	TRUE	0.39694	ENSGALT00000003018	ENSGALP00000003014	peptidase
748	ENSGALG00000001954	-1.13739	0.454582	24.3014	53.4588	TRUE	0.0415315	ENSGALT00000003023	ENSGALP00000003019	aprataxin [Source:NCBI gene;Acc:395173]	Z	70584679	70593677	-1	70584679	70593677	70593677	1512	APTX	ensembl	5
752	ENSGALG00000001962	0.112425	1.08104	67.8754	62.7869	TRUE	0.465664	ENSGALT00000003039	ENSGALP00000003035	polypyrimidine tract binding protein 1 [Source:NCBI gene;Acc:420098]	28	2817697	2846212	1	2817697	2846210	2817697	4598	PTBP1	ensembl	6
754	ENSGALG00000001964	0.697798	1.62203	5.04737	3.11177	TRUE	0.396901	ENSGALT00000003045	ENSGALP00000003041	inositol polyphosphate-5-phosphatase E [Source:HGNC Symbol;Acc:HGNC:21474]	17	8360606	8367535	1	8360606	8367535	8360606	1980	INPP5E	ensembl	6
755	ENSGALG00000001965	0.184962	1.13679	68.1216	59.9247	TRUE	0.266116	ENSGALT00000003047	ENSGALP00000003043	alanyl-tRNA synthetase [Source:NCBI gene;Acc:415668]	11	1232732	1245134	1	1232732	1245125	1232732	3092	AARS	ensembl	6
757	ENSGALG00000001971	0.743318	1.67402	4.02308	2.40324	TRUE	0.377165	ENSGALT00000003062	ENSGALP00000003058	ubiquitin conjugating enzyme E2 O [Source:HGNC Symbol;Acc:HGNC:29554]	18	4419205	4466719	1	4419205	4466719	4419205	4125	UBE2O	ensembl	5
758	ENSGALG00000001972	0.302785	1.23352	37.7188	30.5781	TRUE	0.172521	ENSGALT00000003064	ENSGALP00000003060	pre-mRNA processing factor 38B [Source:NCBI gene;Acc:768611]	8	1252114	1256564	1	1252114	1256564	1252114	1311		ensembl	5
759	ENSGALG00000001973	-0.216982	0.860364	27.9797	32.5208	TRUE	0.43507	ENSGALT00000003067	ENSGALP00000003063	G protein nucleolar 2 [Source:HGNC Symbol;Acc:HGNC:29925]	23	3750778	3761907	1	3750778	3761907	3750778	2367	GNL2	ensembl	4
763	ENSGALG00000001978	0.548523	1.46259	3.76418	2.57364	TRUE	0.465759	ENSGALT00000072682	ENSGALP00000044125	mediator complex subunit 16 [Source:HGNC Symbol;Acc:HGNC:17556]	28	2857547	2865980	-1	2857547	2865980	2865980	2793	MED16	ensembl	5
765	ENSGALG00000001983	-2.27684	0.20635	0.0510644	0.247466	TRUE	0.172585	ENSGALT00000003088	ENSGALP00000003084	fibronectin type III domain containing 7 [Source:HGNC Symbol;Acc:HGNC:26668]	8	1260011	1269939	-1	1260011	1269939	1269939	2394	FNDC7	ensembl	6
767	ENSGALG00000001986	-0.348531	0.785383	75.0131	95.5115	TRUE	0.0185163	ENSGALT00000003093	ENSGALP00000003089	valosin containing protein [Source:NCBI gene;Acc:427410]	Z	8540992	8562186	-1	8540992	8562186	8562186	2918	VCP	ensembl	6
768	ENSGALG00000001988	0.755584	1.68831	2.85775	1.69266	TRUE	0.357929	ENSGALT00000079571	ENSGALP00000052539	thioredoxin reductase 2 [Source:NCBI gene;Acc:416782]	15	1006748	1038156	-1	1006748	1038156	1038156	1479	TXNRD2	ensembl	6
769	ENSGALG00000001992	0.641894	1.56038	329.277	211.024	TRUE	0.23878	ENSGALT00000034751	ENSGALP00000034108	pyruvate kinase M1/2 [Source:NCBI gene;Acc:396456]	10	1506431	1523686	-1	1506431	1523686	1523686	2362	PKM	ensembl	6
772	ENSGALG00000001998	0.285702	1.219	73.1166	59.9806	TRUE	0.465855	ENSGALT00000003109	ENSGALP00000003104	R3H domain containing 4 [Source:HGNC Symbol;Acc:HGNC:28270]	28	2867619	2872619	-1	2867619	2872616	2872616	1470	R3HDM4	ensembl	5
777	ENSGALG00000002008	2.13255	4.38493	0.479294	0.109305	TRUE	0.377329	ENSGALT00000074221	ENSGALP00000044217	ring finger protein 157 [Source:HGNC Symbol;Acc:HGNC:29402]	18	4517732	4531542	1	4517732	4528409	4517732	1311	RNF157	ensembl	6
779	ENSGALG00000002012	-0.952666	0.516677	27.8243	53.8524	TRUE	0.138299	ENSGALT00000003133	ENSGALP00000003128		6	2582108	2586354	-1	2582108	2586354	2586354	2121		ensembl	6
780	ENSGALG00000002013	-0.281091	0.822969	73.7745	89.6444	TRUE	0.435174	ENSGALT00000059068	ENSGALP00000050953	MYST/Esa1 associated factor 6 [Source:NCBI gene;Acc:419617]	23	3770908	3776895	1	3770908	3776895	3770908	1413	MEAF6	ensembl	5
784	ENSGALG00000002018	0.353691	1.27783	16.1573	12.6444	TRUE	0.33726	ENSGALT00000003142	ENSGALP00000003137	calpain 15 [Source:HGNC Symbol;Acc:HGNC:11182]	14	13496262	13507337	1	13496262	13507337	13496262	3261	CAPN15	ensembl	6
785	ENSGALG00000002021	0.562793	1.47713	10.3326	6.99508	TRUE	0.435209	ENSGALT00000069195	ENSGALP00000047285	zinc finger CCCH-type containing 12A [Source:HGNC Symbol;Acc:HGNC:26259]	23	3785583	3791308	-1	3785583	3788457	3788457	2202	ZC3H12A	ensembl	5
786	ENSGALG00000002022	-0.39089	0.762659	16.4503	21.5697	TRUE	0.0417133	ENSGALT00000029706	ENSGALP00000029057	beta-1
789	ENSGALG00000002028	#NAME?	0	0	0.269594	TRUE	0.338633	ENSGALT00000003152	ENSGALP00000003147	G protein-coupled receptor class C group 5 member B [Source:HGNC Symbol;Acc:HGNC:13308]	14	14648509	14655477	1	14648509	14655477	14648509	1172	GPRC5B	ensembl	5
790	ENSGALG00000002029	0.48503	1.39961	19.4235	13.8778	TRUE	0.465982	ENSGALT00000003154	ENSGALP00000003149	transmembrane protein 259 [Source:HGNC Symbol;Acc:HGNC:17039]	28	2916687	2926075	-1	2916687	2926075	2926075	2217	TMEM259	ensembl	5
791	ENSGALG00000002033	0.226833	1.17026	173.704	148.431	TRUE	0.337168	ENSGALT00000003162	ENSGALP00000003157	NADH:ubiquinone oxidoreductase subunit B6 [Source:NCBI gene;Acc:416391]	14	13454270	13456392	1	13454270	13456392	13454270	550	NDUFB6	ensembl	5
794	ENSGALG00000002043	0.423179	1.34088	20.2017	15.066	TRUE	0.209683	ENSGALT00000048273	ENSGALP00000056134	WD repeat domain 33 [Source:HGNC Symbol;Acc:HGNC:25651]	9	1386700	1447668	-1	1386700	1432441	1432441	3702	WDR33	ensembl	6
799	ENSGALG00000002053	0.375115	1.29694	22.5506	17.3875	TRUE	0.404054	ENSGALT00000003192	ENSGALP00000003187	cytochrome p450 oxidoreductase [Source:NCBI gene;Acc:417520]	19	4285696	4302064	-1	4285696	4302064	4302064	2987	POR	ensembl	4
804	ENSGALG00000002062	0.372065	1.2942	42.2042	32.6102	TRUE	0.377494	ENSGALT00000083343	ENSGALP00000063083	signal recognition particle 68 [Source:NCBI gene;Acc:417363]	18	4578838	4592330	1	4578838	4591677	4578838	2042	SRP68	ensembl	6
805	ENSGALG00000002064	-0.856302	0.552367	5.53408	10.0188	TRUE	0.0185714	ENSGALT00000003212	ENSGALP00000003207		Z	8592157	8597776	-1	8592157	8597776	8597776	1226		ensembl	6
806	ENSGALG00000002066	0.456393	1.37211	77.6789	56.6129	TRUE	0.138821	ENSGALT00000003215	ENSGALP00000003210	nuclear receptor coactivator 4 [Source:NCBI gene;Acc:423615]	6	2748142	2756918	1	2748142	2756918	2748142	3491	NCOA4	ensembl	3
813	ENSGALG00000002085	0.574205	1.48886	28.4447	19.1051	TRUE	0.462563	ENSGALT00000003251	ENSGALP00000003246	fizzy and cell division cycle 20 related 1 [Source:NCBI gene;Acc:395297]	28	1059696	1073878	-1	1059696	1073878	1073878	3879	FZR1	ensembl	6
814	ENSGALG00000002086	1.13785	2.20053	4.43564	2.01572	TRUE	0.404244	ENSGALT00000003254	ENSGALP00000003249	RAS like family 10 member B [Source:HGNC Symbol;Acc:HGNC:30295]	19	4359581	4361499	-1	4359581	4361499	4361499	627	RASL10B	ensembl	5
817	ENSGALG00000002089	0.480983	1.39569	40.1086	28.7374	TRUE	0.138952	ENSGALT00000003257	ENSGALP00000003252	translocase of inner mitochondrial membrane 23 homolog B [Source:NCBI gene;Acc:423616]	6	2759695	2776336	-1	2759695	2776336	2776336	1189		ensembl	5
825	ENSGALG00000002103	-1.1923	0.437603	3.38661	7.73898	TRUE	0.26639	ENSGALT00000003282	ENSGALP00000003277	tubulin polymerization promoting protein family member 3 [Source:HGNC Symbol;Acc:HGNC:24162]	11	1281969	1283975	1	1281969	1283975	1281969	740	TPPP3	ensembl	4
826	ENSGALG00000002105	-0.910515	0.531995	1.49017	2.8011	TRUE	0.306215	ENSGALT00000003284	ENSGALP00000003279	forkhead box I1 [Source:HGNC Symbol;Acc:HGNC:3815]	13	3949132	3951294	-1	3949132	3951294	3951294	1128	FOXI1	ensembl	3
827	ENSGALG00000002106	0.357252	1.28098	7.47193	5.83297	TRUE	0.172777	ENSGALT00000003286	ENSGALP00000003281	chloride channel CLIC like 1 [Source:HGNC Symbol;Acc:HGNC:29675]	8	1330224	1344472	-1	1330224	1344139	1344139	2228	CLCC1	ensembl	6
828	ENSGALG00000002107	0.43157	1.3487	146.749	108.807	TRUE	0.358318	ENSGALT00000003289	ENSGALP00000003284	RAN binding protein 1 [Source:NCBI gene;Acc:416787]	15	1315852	1323220	1	1315852	1323220	1315852	963	RANBP1	ensembl	5
830	ENSGALG00000002110	-0.706982	0.6126	2.6515	4.32827	TRUE	0.042127	ENSGALT00000003296	ENSGALP00000003291	thiosulfate sulfurtransferase like domain containing 2 [Source:HGNC Symbol;Acc:HGNC:30087]	Z	70771454	70785848	1	70771454	70785848	70771454	1752	TSTD2	ensembl	5
832	ENSGALG00000002112	-0.335423	0.792552	26.7558	33.7591	TRUE	0.435279	ENSGALT00000003300	ENSGALP00000003295	colony stimulating factor 3 receptor [Source:NCBI gene;Acc:419620]	23	4028838	4033940	1	4028838	4033940	4028838	2995	CSF3R	ensembl	5
834	ENSGALG00000002117	0.461092	1.37658	9.10204	6.61205	TRUE	0.139082	ENSGALT00000003306	ENSGALP00000003301	poly(ADP-ribose) glycohydrolase [Source:HGNC Symbol;Acc:HGNC:8605]	6	2776146	2834658	1	2776146	2834658	2776146	3351	PARG	ensembl	5
835	ENSGALG00000002118	-0.245029	0.843799	56.2218	66.6294	TRUE	0.306115	ENSGALT00000003307	ENSGALP00000003302	potassium calcium-activated channel subfamily M regulatory beta subunit 1 [Source:NCBI gene;Acc:395301]	13	3783482	3790486	1	3783482	3790486	3783482	1278	KCNMB1	ensembl	6
846	ENSGALG00000002137	0.704643	1.62974	18.2523	11.1995	TRUE	0.358448	ENSGALT00000003339	ENSGALP00000003334	PGAM family member 5
848	ENSGALG00000002139	0.171752	1.12643	113.233	100.524	TRUE	0.456928	ENSGALT00000040028	ENSGALP00000039235	cold shock domain containing E1 [Source:NCBI gene;Acc:419886]	26	3912974	3930246	-1	3912974	3930246	3930246	4136	CSDE1	ensembl	5
849	ENSGALG00000002141	0.44762	1.36379	9.95029	7.29607	TRUE	0.209926	ENSGALT00000080280	ENSGALP00000045668	UDP-glucose glycoprotein glucosyltransferase 1 [Source:HGNC Symbol;Acc:HGNC:15663]	9	1491087	1528028	1	1491087	1528028	1491087	4764	UGGT1	ensembl	6
858	ENSGALG00000002157	-0.234385	0.850047	2202.05	2590.5	TRUE	0.238317	ENSGALT00000048891	ENSGALP00000045637	ribosomal protein S17 [Source:NCBI gene;Acc:374053]	10	1261676	1264001	-1	1261676	1264001	1264001	822	RPS17	ensembl	6
859	ENSGALG00000002158	0.430213	1.34743	9.38927	6.96827	TRUE	0.358578	ENSGALT00000003379	ENSGALP00000003374	golgin A3 [Source:HGNC Symbol;Acc:HGNC:4426]	15	1452610	1472361	-1	1452610	1472361	1472361	4557	GOLGA3	ensembl	8
860	ENSGALG00000002159	-0.164071	0.892503	23.4937	26.3233	TRUE	0.377576	ENSGALT00000003381	ENSGALP00000003376	acyl-CoA oxidase 1 [Source:NCBI gene;Acc:417366]	18	4642267	4660259	1	4642267	4660259	4642267	3766	ACOX1	ensembl	3
862	ENSGALG00000002162	0.285741	1.21904	37.1883	30.5063	TRUE	0.042312	ENSGALT00000003386	ENSGALP00000003381	aconitase 1
866	ENSGALG00000002169	-0.280249	0.823449	35.1562	42.6938	TRUE	0.21023	ENSGALT00000003399	ENSGALP00000003394	pleckstrin homology domain containing B2 [Source:NCBI gene;Acc:424758]	9	2215876	2226714	-1	2215876	2226714	2226714	4211	PLEKHB2	ensembl	4
867	ENSGALG00000002170	-0.35253	0.78321	18.8538	24.0725	TRUE	0.456993	ENSGALT00000056650	ENSGALP00000047829	bile acid receptor-like [Source:NCBI gene;Acc:419888]	26	3945333	3952283	1	3945333	3952283	3945333	1137		ensembl	5
870	ENSGALG00000002179	-0.728347	0.603595	9.15164	15.1619	TRUE	0.377617	ENSGALT00000003413	ENSGALP00000003408	Fas binding factor 1 [Source:NCBI gene;Acc:770159]	18	4661984	4675773	1	4661984	4675773	4661984	3600	FBF1	ensembl	5
875	ENSGALG00000002187	-0.565471	0.675735	44.5845	65.9793	TRUE	0.0424973	ENSGALT00000003423	ENSGALP00000003418	hydroxysteroid 17-beta dehydrogenase 4 [Source:NCBI gene;Acc:395785]	Z	71546997	71602452	-1	71546997	71602452	71602452	2546	HSD17B4	ensembl	5
877	ENSGALG00000002192	0.268419	1.20449	52.5114	43.5965	TRUE	0.173417	ENSGALT00000055243	ENSGALP00000055398	protein tyrosine phosphatase
879	ENSGALG00000002194	-0.179357	0.883096	35.7539	40.4869	TRUE	0.377658	ENSGALT00000003433	ENSGALP00000003428	mitochondrial ribosomal protein L38 [Source:NCBI gene;Acc:770172]	18	4676171	4680973	1	4676171	4680973	4676171	1682	MRPL38	ensembl	4
881	ENSGALG00000002198	-0.32263	0.799611	33.2804	41.6207	TRUE	0.266663	ENSGALT00000003437	ENSGALP00000003432	formin homology 2 domain containing 1 [Source:NCBI gene;Acc:415672]	11	1404554	1419045	1	1404554	1419045	1404554	4070	FHOD1	ensembl	6
885	ENSGALG00000002203	-2.69187	0.154762	0.315537	2.03885	TRUE	0.305916	ENSGALT00000055066	ENSGALP00000054695	fibroblast growth factor 18 [Source:NCBI gene;Acc:395453]	13	3197465	3262685	-1	3197465	3262685	3262685	624	FGF18	ensembl	5
890	ENSGALG00000002216	-0.215776	0.861083	18.5648	21.5598	TRUE	0.173545	ENSGALT00000040260	ENSGALP00000039459	NIMA related kinase 7 [Source:NCBI gene;Acc:424350]	8	2184581	2239224	-1	2184581	2239224	2239224	3395	NEK7	ensembl	5
892	ENSGALG00000002222	0.209732	1.15647	35.2527	30.4829	TRUE	0.417754	ENSGALT00000003479	ENSGALP00000003474	NOC2 like nucleolar associated transcriptional repressor [Source:NCBI gene;Acc:419433]	21	2877635	2910779	1	2877635	2910779	2877635	2717	NOC2L	ensembl	4
899	ENSGALG00000002237	0.27045	1.20618	83.5997	69.3092	TRUE	0.266773	ENSGALT00000003500	ENSGALP00000003494	ATPase H+ transporting V0 subunit d1 [Source:NCBI gene;Acc:415674]	11	1432057	1456454	-1	1432057	1456454	1456454	2056	ATP6V0D1	ensembl	5
900	ENSGALG00000002239	-0.303207	0.810449	15.7411	19.4227	TRUE	0.338999	ENSGALT00000003504	ENSGALP00000003498	RNA exonuclease 5 [Source:NCBI gene;Acc:427001]	14	14843499	14858122	1	14843499	14858122	14843499	2491	REXO5	ensembl	7
907	ENSGALG00000002250	-0.66155	0.632199	2.74641	4.34422	TRUE	0.0426837	ENSGALT00000003531	ENSGALP00000003525	DTW domain containing 2 [Source:NCBI gene;Acc:427386]	Z	71760525	71835348	1	71760525	71835348	71760525	4173	DTWD2	ensembl	5
909	ENSGALG00000002260	0.538423	1.45238	26.5904	18.3081	TRUE	0.285775	ENSGALT00000003543	ENSGALP00000003536	cytokine inducible SH2 containing protein [Source:NCBI gene;Acc:395335]	12	1870818	1875257	-1	1870818	1875257	1875257	1262	CISH	ensembl	4
910	ENSGALG00000002262	0.543835	1.45784	48.2484	33.0958	TRUE	0.305716	ENSGALT00000086622	ENSGALP00000063401	eukaryotic translation termination factor 1 [Source:HGNC Symbol;Acc:HGNC:3477]	13	2788559	2813123	1	2788559	2813123	2788559	2093	ETF1	ensembl	6
912	ENSGALG00000002266	-3.1773	0.110544	0.0471491	0.426517	TRUE	0.139148	ENSGALT00000003553	ENSGALP00000003546	oxoglutarate dehydrogenase like [Source:NCBI gene;Acc:423618]	6	2853372	2902314	1	2853372	2902314	2853372	3241	OGDHL	ensembl	5
919	ENSGALG00000002282	0.921284	1.8938	1.93352	1.02097	TRUE	0.000268495	ENSGALT00000003584	ENSGALP00000003577	transmembrane protein 200A [Source:HGNC Symbol;Acc:HGNC:21075]	3	57945699	57947168	-1	57945699	57947168	57947168	1470	TMEM200A	ensembl	3
920	ENSGALG00000002283	-0.569121	0.674028	6.98417	10.3618	TRUE	0.285828	ENSGALT00000003585	ENSGALP00000003578	Gallus gallus mitogen-activated protein kinase-activated protein kinase 3 (MAPKAPK3)
925	ENSGALG00000002288	0.505744	1.41986	12.289	8.65513	TRUE	0.404511	ENSGALT00000088937	ENSGALP00000064108	DNA ligase 3 [Source:NCBI gene;Acc:417530]	19	4477145	4492384	-1	4477145	4492365	4492365	3351	LIG3	ensembl	6
926	ENSGALG00000002289	#NAME?	0	0	0.27826	TRUE	0.139213	ENSGALT00000003601	ENSGALP00000003594	choline O-acetyltransferase [Source:NCBI gene;Acc:395314]	6	2918418	2949655	-1	2918418	2949655	2949655	2218	CHAT	ensembl	5
927	ENSGALG00000002294	-0.621486	0.650001	1.13293	1.74296	TRUE	0.0427304	ENSGALT00000082049	ENSGALP00000051632	semaphorin 6A [Source:HGNC Symbol;Acc:HGNC:10738]	Z	72560783	72672912	1	72560783	72672912	72560783	3339	SEMA6A	ensembl	6
929	ENSGALG00000002301	0.331788	1.25857	24.9176	19.7983	TRUE	0.266991	ENSGALT00000003619	ENSGALP00000003612	CCR4-NOT transcription complex subunit 1 [Source:NCBI gene;Acc:100858397]	11	1472262	1525501	-1	1472262	1525501	1525501	8203	CNOT1	ensembl	6
932	ENSGALG00000002308	-0.464679	0.724632	28.3622	39.1402	TRUE	0.0427773	ENSGALT00000078336	ENSGALP00000049368	COMM domain containing 10 [Source:NCBI gene;Acc:427388]	Z	72731136	72825323	-1	72731136	72825300	72825300	1416	COMMD10	ensembl	4
933	ENSGALG00000002311	0.324219	1.25199	16.3568	13.0647	TRUE	0.377904	ENSGALT00000003634	ENSGALP00000003627	galactokinase 1 [Source:HGNC Symbol;Acc:HGNC:4118]	18	4772712	4775575	1	4772712	4775575	4772712	1179	GALK1	ensembl	5
935	ENSGALG00000002313	0.470057	1.38516	3.77799	2.72747	TRUE	0.267046	ENSGALT00000066096	ENSGALP00000054363	solute carrier family 38 member 7 [Source:NCBI gene;Acc:107052162]	11	1526057	1533303	-1	1526057	1533218	1533218	5230		ensembl	4
938	ENSGALG00000002316	0.351688	1.27605	51.5932	40.4319	TRUE	0.336709	ENSGALT00000003641	ENSGALP00000003634	nucleotide binding protein 2 [Source:NCBI gene;Acc:416402]	14	13262749	13267079	-1	13262749	13267079	13267079	1645	NUBP2	ensembl	3
941	ENSGALG00000002321	0.469471	1.3846	76.6129	55.3321	TRUE	0.267101	ENSGALT00000083931	ENSGALP00000060341	glutamic-oxaloacetic transaminase 2 [Source:NCBI gene;Acc:396533]	11	1534043	1544632	-1	1534043	1536603	1536603	1158	GOT2	ensembl	5
944	ENSGALG00000002329	-0.282714	0.822043	44.1264	53.679	TRUE	0.404625	ENSGALT00000003670	ENSGALP00000003663	C-C motif chemokine ligand 1 [Source:NCBI gene;Acc:395552]	19	4765354	4766571	1	4765354	4766571	4765354	543	CCL1	ensembl	2
945	ENSGALG00000002335	2.06069	4.17185	0.616812	0.147851	TRUE	0.28588	ENSGALT00000059778	ENSGALP00000053992	dedicator of cytokinesis 3 [Source:HGNC Symbol;Acc:HGNC:2989]	12	1967650	2179125	1	1967650	2179125	1967650	6144	DOCK3	ensembl	5
947	ENSGALG00000002341	0.209893	1.1566	49.4894	42.7886	TRUE	0.042918	ENSGALT00000003691	ENSGALP00000003683	adaptor related protein complex 3 sigma 1 subunit [Source:NCBI gene;Acc:427389]	Z	72903093	72932147	-1	72903093	72932144	72932144	1820	AP3S1	ensembl	6
948	ENSGALG00000002345	-0.23617	0.848996	30.9747	36.4839	TRUE	0.042965	ENSGALT00000003696	ENSGALP00000003688	autophagy related 12 [Source:HGNC Symbol;Acc:HGNC:588]	Z	72932224	72934699	1	72932224	72934699	72932224	1259	ATG12	ensembl	5
949	ENSGALG00000002346	0.529174	1.4431	4.56748	3.16504	TRUE	0.435939	ENSGALT00000003698	ENSGALP00000003690	claspin [Source:NCBI gene;Acc:428223]	23	4239190	4252716	1	4239190	4252716	4239190	5253	CLSPN	ensembl	6
950	ENSGALG00000002347	0.87732	1.83696	5.15983	2.8089	TRUE	0.220599	ENSGALT00000073682	ENSGALP00000058214	chromosome 3 open reading frame 58 [Source:HGNC Symbol;Acc:HGNC:28490]	9	10928331	10941709	1	10928331	10939888	10928331	1499	C3orf58	ensembl	5
951	ENSGALG00000002350	-0.714706	0.609329	0.378169	0.620631	TRUE	0.339136	ENSGALT00000003708	ENSGALP00000003700	dynein axonemal heavy chain 3 [Source:HGNC Symbol;Acc:HGNC:2949]	14	14899419	14963460	-1	14899419	14963460	14963460	13173	DNAH3	ensembl	5
954	ENSGALG00000002356	0.836504	1.78572	1.60011	0.896059	TRUE	0.26721	ENSGALT00000003716	ENSGALP00000039292	cap methyltransferase 2 [Source:HGNC Symbol;Acc:HGNC:25635]	11	1571363	1573654	1	1571363	1573654	1571363	2292	CMTR2	ensembl	3
955	ENSGALG00000002358	-1.23784	0.424006	1.75266	4.13358	TRUE	0.043012	ENSGALT00000003718	ENSGALP00000003710	cysteine dioxygenase type 1 [Source:HGNC Symbol;Acc:HGNC:1795]	Z	72942623	72952484	1	72942623	72952484	72942623	1395	CDO1	ensembl	5
957	ENSGALG00000002363	0.327008	1.25441	90.0923	71.8205	TRUE	0.305617	ENSGALT00000003725	ENSGALP00000003717	heat shock protein family A (Hsp70) member 9 [Source:NCBI gene;Acc:416183]	13	2764275	2785877	1	2764275	2785877	2764275	3068	HSPA9	ensembl	3
958	ENSGALG00000002364	0.411512	1.33008	4.16735	3.13316	TRUE	0.396863	ENSGALT00000003726	ENSGALP00000003718	SEC16 homolog A
959	ENSGALG00000002369	-2.28748	0.204832	0.143934	0.702693	TRUE	0.174121	ENSGALT00000003734	ENSGALP00000003726	coagulation factor XIII B chain [Source:HGNC Symbol;Acc:HGNC:3534]	8	2652340	2658594	1	2652340	2658594	2652340	1911	F13B	ensembl	6
964	ENSGALG00000002375	-0.310797	0.806196	6.87898	8.53264	TRUE	0.396824	ENSGALT00000003754	ENSGALP00000003746	notch 1 [Source:NCBI gene;Acc:395655]	17	8295293	8329319	1	8295293	8329319	8295293	9401	NOTCH1	ensembl	6
966	ENSGALG00000002379	0.0547303	1.03866	148.784	143.245	TRUE	0.404815	ENSGALT00000003748	ENSGALP00000003740	mitochondrial ribosomal protein S17 [Source:NCBI gene;Acc:417538]	19	4824162	4826904	1	4824162	4826904	4824162	934	MRPS17	ensembl	6
967	ENSGALG00000002383	-0.968972	0.51087	26.7299	52.3223	TRUE	0.0189027	ENSGALT00000039337	ENSGALP00000038547	CD72 antigen [Source:NCBI gene;Acc:427415]	Z	9066089	9069222	-1	9066089	9069222	9069222	1284	CD72AG	ensembl	6
972	ENSGALG00000002394	-1.02795	0.490408	15.7118	32.0382	TRUE	0.0190969	ENSGALT00000003768	ENSGALP00000003760	RGP1 homolog
978	ENSGALG00000002408	0.343749	1.26905	21.0091	16.555	TRUE	0.436147	ENSGALT00000003792	ENSGALP00000003784	neurochondrin [Source:NCBI gene;Acc:419633]	23	4321924	4325915	-1	4321924	4325915	4325915	2505	NCDN	ensembl	5
982	ENSGALG00000002415	0.176506	1.13014	34.3964	30.4354	TRUE	0.377986	ENSGALT00000003804	ENSGALP00000003796	SAP30 binding protein [Source:HGNC Symbol;Acc:HGNC:30785]	18	4803627	4833093	-1	4803627	4833093	4833093	1905	SAP30BP	ensembl	5
983	ENSGALG00000002417	0.364518	1.28745	26.961	20.9414	TRUE	0.124576	ENSGALT00000083497	ENSGALP00000058826	GDP-mannose pyrophosphorylase A [Source:NCBI gene;Acc:769292]	7	22255213	22258170	-1	22255213	22258170	22258170	1275		ensembl	5
990	ENSGALG00000002430	-0.195415	0.873321	92.3125	105.703	TRUE	0.0432008	ENSGALT00000003821	ENSGALP00000003813	survival of motor neuron [Source:NCBI gene;Acc:374025]	Z	73033082	73038590	-1	73033082	73038451	73038451	1370	SMN	ensembl	6
991	ENSGALG00000002431	0.521335	1.43528	30.2737	21.0925	TRUE	0.174185	ENSGALT00000003831	ENSGALP00000003823	complement factor H [Source:NCBI gene;Acc:429057]	8	2661073	2693248	-1	2661073	2693248	2693248	3921		ensembl	5
996	ENSGALG00000002445	0.630053	1.54762	7.36756	4.76057	TRUE	0.436182	ENSGALT00000040850	ENSGALP00000040054	KIAA0319 like [Source:HGNC Symbol;Acc:HGNC:30071]	23	4330959	4351341	1	4330959	4351341	4330959	3667	KIAA0319L	ensembl	5
998	ENSGALG00000002448	0.338769	1.26468	192.015	151.83	TRUE	0.404928	ENSGALT00000003859	ENSGALP00000003850	chaperonin containing TCP1 subunit 6A [Source:NCBI gene;Acc:417541]	19	4871788	4878028	1	4871788	4878028	4871788	1913	CCT6A	ensembl	4
999	ENSGALG00000002450	0.390458	1.31081	13.425	10.2418	TRUE	0.336525	ENSGALT00000003862	ENSGALP00000003853	WD repeat domain 24 [Source:NCBI gene;Acc:416406]	14	13206704	13212446	-1	13206704	13212446	13212446	2684	WDR24	ensembl	4
1000	ENSGALG00000002452	-0.531159	0.691998	7.05813	10.1996	TRUE	0.0177263	ENSGALT00000003868	ENSGALP00000003859	aquaporin 3 (Gill blood group) [Source:HGNC Symbol;Acc:HGNC:636]	Z	7196650	7209336	-1	7196650	7209336	7209336	879	AQP3	ensembl	5
1001	ENSGALG00000002453	-0.808443	0.570998	0.802303	1.40509	TRUE	0.466045	ENSGALT00000003869	ENSGALP00000003860	ATP-binding cassette
1004	ENSGALG00000002461	-0.76609	0.588009	6.62465	11.2662	TRUE	0.359053	ENSGALT00000003883	ENSGALP00000003874		15	2725944	2728629	-1	2725944	2728629	2728629	1241		ensembl	5
1013	ENSGALG00000002479	1.30979	2.47906	2.51175	1.01319	TRUE	0.139932	ENSGALT00000003908	ENSGALP00000003899	methionine adenosyltransferase 1A [Source:NCBI gene;Acc:423628]	6	4436646	4453363	1	4436646	4453363	4436646	2105	MAT1A	ensembl	5
1017	ENSGALG00000002487	-0.436276	0.73904	16.8147	22.7521	TRUE	0.359096	ENSGALT00000003918	ENSGALP00000003909	splicing factor SWAP [Source:HGNC Symbol;Acc:HGNC:10790]	15	2791350	2832002	-1	2791350	2832002	2832002	4344	SFSWAP	ensembl	5
1019	ENSGALG00000002489	0.806053	1.74842	2.74275	1.5687	TRUE	0.396474	ENSGALT00000039025	ENSGALP00000038235	protein phosphatase 1 regulatory subunit 26 [Source:HGNC Symbol;Acc:HGNC:29089]	17	8195255	8199280	1	8195255	8199280	8195255	3978	PPP1R26	ensembl	7
1020	ENSGALG00000002490	0.288891	1.2217	49.4298	40.4598	TRUE	0.339364	ENSGALT00000087780	ENSGALP00000064825	ubiquinol-cytochrome c reductase core protein 2 [Source:HGNC Symbol;Acc:HGNC:12586]	14	15001576	15015317	1	15001576	15012996	15001576	1635	UQCRC2	ensembl	6
1023	ENSGALG00000002496	-3.82938	0.0703465	0.0383464	0.545107	TRUE	0.139997	ENSGALT00000003930	ENSGALP00000003921	surfactant protein A1 [Source:NCBI gene;Acc:423630]	6	4475380	4477845	-1	4475380	4477845	4477845	797	SFTPA1	ensembl	5
1024	ENSGALG00000002497	0.649831	1.56898	9.18669	5.85518	TRUE	0.336387	ENSGALT00000003932	ENSGALP00000003923	ras homolog family member T2 [Source:NCBI gene;Acc:427651]	14	13181557	13192738	1	13181557	13192738	13181557	2199	RHOT2	ensembl	5
1025	ENSGALG00000002499	0.587376	1.50251	2.90971	1.93657	TRUE	0.436286	ENSGALT00000003942	ENSGALP00000003933	zinc finger MYM-type containing 4 [Source:NCBI gene;Acc:419635]	23	4362854	4396027	-1	4362854	4396027	4396027	4548		ensembl	5
1026	ENSGALG00000002500	0.159607	1.11698	78.4574	70.2405	TRUE	0.286351	ENSGALT00000003943	ENSGALP00000003934	GDP-mannose pyrophosphorylase B [Source:NCBI gene;Acc:415924]	12	2360212	2362343	-1	2360212	2362343	2362343	1169	GMPPB	ensembl	6
1027	ENSGALG00000002501	0.430665	1.34785	14.3405	10.6395	TRUE	0.405156	ENSGALT00000003944	ENSGALP00000003935	vitamin K epoxide reductase complex subunit 1 like 1 [Source:NCBI gene;Acc:408253]	19	4892456	4902579	1	4892456	4902579	4892456	1251	VKORC1L1	ensembl	4
1028	ENSGALG00000002503	-2.82938	0.140693	0.0655135	0.465649	TRUE	0.140062	ENSGALT00000003946	ENSGALP00000003937	surfactant protein A2 [Source:NCBI gene;Acc:395308]	6	4483868	4489399	-1	4483868	4489399	4489399	933	SFTPA2	ensembl	5
1031	ENSGALG00000002507	-2.71787	0.151999	0.216752	1.42601	TRUE	0.140128	ENSGALT00000041145	ENSGALP00000040351	mannose binding lectin 2 [Source:NCBI gene;Acc:374267]	6	4503081	4511262	-1	4503081	4511262	4511262	1551	MBL2	ensembl	6
1032	ENSGALG00000002510	0.476265	1.39114	35.0055	25.1632	TRUE	0.286456	ENSGALT00000003959	ENSGALP00000003950	inositol hexakisphosphate kinase 1 [Source:HGNC Symbol;Acc:HGNC:18360]	12	2364946	2371200	-1	2364946	2371200	2371200	846	IP6K1	ensembl	5
1034	ENSGALG00000002514	0.139465	1.1015	46.2082	41.9504	TRUE	0.43639	ENSGALT00000003963	ENSGALP00000003954	splicing factor proline and glutamine rich [Source:HGNC Symbol;Acc:HGNC:10774]	23	4405779	4419940	1	4405779	4416760	4405779	5964	SFPQ	ensembl	5
1035	ENSGALG00000002515	-1.13636	0.454907	0.975492	2.14438	TRUE	0.396435	ENSGALT00000073894	ENSGALP00000052594	olfactomedin 1 [Source:NCBI gene;Acc:395535]	17	8076099	8103052	1	8076099	8093908	8076099	1339	OLFM1	ensembl	6
1039	ENSGALG00000002524	0.148966	1.10877	77.7556	70.1275	TRUE	0.174569	ENSGALT00000003977	ENSGALP00000003968	ubiquitin C-terminal hydrolase L5 [Source:NCBI gene;Acc:424359]	8	3519710	3532436	1	3519710	3532436	3519710	1719	UCHL5	ensembl	6
1040	ENSGALG00000002525	0.198074	1.14717	19.6362	17.1171	TRUE	0.140193	ENSGALT00000088743	ENSGALP00000060091	RasGEF domain family member 1A [Source:HGNC Symbol;Acc:HGNC:24246]	6	4737996	4762047	1	4737996	4762047	4737996	3358	RASGEF1A	ensembl	6
1041	ENSGALG00000002527	1.41141	2.65998	0.76754	0.288552	TRUE	0.418229	ENSGALT00000003980	ENSGALP00000003971	transmembrane protein 201 [Source:NCBI gene;Acc:419443]	21	3417643	3438966	1	3417643	3438966	3417643	2190		ensembl	4
1043	ENSGALG00000002531	0.416212	1.33442	37.1429	27.8345	TRUE	0.267592	ENSGALT00000003987	ENSGALP00000003978	splicing factor 3b subunit 3 [Source:NCBI gene;Acc:415680]	11	1780997	1810428	-1	1780997	1809537	1809537	5541		ensembl	6
1044	ENSGALG00000002532	-0.534976	0.69017	18.2488	26.441	TRUE	0.436529	ENSGALT00000003990	ENSGALP00000040021	gap junction protein alpha 4 [Source:NCBI gene;Acc:404529]	23	4460810	4463692	-1	4460810	4463692	4463692	2142	GJA4	ensembl	4
1047	ENSGALG00000002542	0.321103	1.24929	27.7783	22.2354	TRUE	0.405194	ENSGALT00000004011	ENSGALP00000004002	glucuronidase beta [Source:NCBI gene;Acc:427823]	19	4907989	4918576	-1	4907989	4918576	4918576	2064	GUSB	ensembl	3
1050	ENSGALG00000002546	-0.509123	0.702649	8.91822	12.6923	TRUE	0.396357	ENSGALT00000059123	ENSGALP00000051075	collagen type V alpha 1 chain [Source:NCBI gene;Acc:395568]	17	7910288	8039020	1	7910288	8039020	7910288	8252	COL5A1	ensembl	5
1060	ENSGALG00000002558	-0.975668	0.508504	0.741876	1.45894	TRUE	0.40527	ENSGALT00000070579	ENSGALP00000055796	argininosuccinate lyase 1 [Source:NCBI gene;Acc:396498]	19	4932052	4939807	-1	4932052	4939807	4939807	1689	ASL1	ensembl	4
1062	ENSGALG00000002562	0.295999	1.22774	6.34527	5.16827	TRUE	0.304718	ENSGALT00000004047	ENSGALP00000004038	ArfGAP with RhoGAP domain
1067	ENSGALG00000002576	0.657692	1.57756	19.5939	12.4204	TRUE	0.405232	ENSGALT00000080158	ENSGALP00000057554	argininosuccinate lyase 2 [Source:NCBI gene;Acc:417545]	19	4919234	4928185	-1	4919234	4928185	4928185	1604	ASL2	ensembl	6
1070	ENSGALG00000002579	-2.07039	0.238096	0.050568	0.212385	TRUE	0.359269	ENSGALT00000004065	ENSGALP00000004056	RIMS binding protein 2 [Source:NCBI gene;Acc:374105]	15	3240516	3345753	1	3240516	3343867	3240516	4390	RIMBP2	ensembl	5
1072	ENSGALG00000002583	0.272387	1.2078	26.4781	21.9225	TRUE	0.418193	ENSGALT00000004070	ENSGALP00000004061	phosphatidylinositol-4
1075	ENSGALG00000002594	-0.689192	0.620201	15.9734	25.7552	TRUE	0.104208	ENSGALT00000034022	ENSGALP00000033380	tissue factor pathway inhibitor [Source:HGNC Symbol;Acc:HGNC:11760]	7	1055959	1083282	1	1055959	1083282	1055959	1149	TFPI	ensembl	5
1076	ENSGALG00000002595	-0.171122	0.888151	182.958	205.998	TRUE	0.466141	ENSGALT00000035078	ENSGALP00000034432		28	2960447	2961818	1	2960447	2961818	2960447	737		ensembl	5
1078	ENSGALG00000002598	-0.610842	0.654814	15.9194	24.3114	TRUE	0.405346	ENSGALT00000004087	ENSGALP00000004078	tyrosylprotein sulfotransferase 1 [Source:HGNC Symbol;Acc:HGNC:12020]	19	4980962	5005598	1	4980962	5005595	4980962	1888	TPST1	ensembl	6
1079	ENSGALG00000002599	-0.573961	0.67177	7.28986	10.8517	TRUE	0.0194645	ENSGALT00000004088	ENSGALP00000004079	rho guanine nucleotide exchange factor 39 [Source:NCBI gene;Acc:431661]	Z	9282639	9296314	1	9282639	9296314	9282639	1656	ARHGEF39	ensembl	4
1080	ENSGALG00000002603	-0.319414	0.801395	22.7899	28.4378	TRUE	0.267701	ENSGALT00000004100	ENSGALP00000004091	component of oligomeric golgi complex 4 [Source:NCBI gene;Acc:415681]	11	1810719	1825379	1	1810719	1825379	1810719	2961	COG4	ensembl	4
1081	ENSGALG00000002605	-0.591109	0.663832	107.495	161.932	TRUE	0.019493	ENSGALT00000004103	ENSGALP00000004094	mitochondrial ribosomal protein L17 [Source:HGNC Symbol;Acc:HGNC:14053]	Z	9297783	9298741	-1	9297783	9298741	9298741	810	MRPL17	ensembl	4
1084	ENSGALG00000002612	-0.282671	0.822068	28.4499	34.6078	TRUE	0.22024	ENSGALT00000058783	ENSGALP00000053953	U2 snRNP associated SURP domain containing [Source:HGNC Symbol;Acc:HGNC:30855]	9	10631746	10674055	1	10631746	10674055	10631746	3111	U2SURP	ensembl	5
1100	ENSGALG00000002644	-0.246051	0.843201	2422.14	2872.55	TRUE	0.45732	ENSGALT00000004168	ENSGALP00000004159	ribosomal protein L10a [Source:HGNC Symbol;Acc:HGNC:10299]	26	4130724	4134398	1	4130724	4134398	4130724	703	RPL10A	ensembl	6
1103	ENSGALG00000002647	0.651322	1.57061	2.20141	1.40163	TRUE	0.220001	ENSGALT00000004173	ENSGALP00000004164	plastin 1 [Source:NCBI gene;Acc:396291]	9	10508600	10546820	1	10508600	10546820	10508600	2759	PLS1	ensembl	3
1104	ENSGALG00000002648	-0.25643	0.837157	13.5296	16.1614	TRUE	0.267756	ENSGALT00000004174	ENSGALP00000004165	fucokinase [Source:HGNC Symbol;Acc:HGNC:29500]	11	1825436	1834812	-1	1825436	1834812	1834812	3045	FUK	ensembl	5
1105	ENSGALG00000002649	0.559844	1.47411	5.763	3.90948	TRUE	0.418448	ENSGALT00000004175	ENSGALP00000004166	ubiquitination factor E4B [Source:HGNC Symbol;Acc:HGNC:12500]	21	3592013	3626351	1	3592013	3626351	3592013	4041	UBE4B	ensembl	5
1106	ENSGALG00000002651	0.216172	1.16165	18.2553	15.715	TRUE	0.26781	ENSGALT00000004178	ENSGALP00000004169	ST3 beta-galactoside alpha-2
1111	ENSGALG00000002661	0.3079	1.2379	195.188	157.676	TRUE	0.405763	ENSGALT00000039926	ENSGALP00000039133	tyrosine 3-monooxygenase/tryptophan 5-monooxygenase activation protein epsilon [Source:NCBI gene;Acc:417554]	19	5167612	5187555	1	5167612	5187555	5167612	1808	YWHAE	ensembl	5
1118	ENSGALG00000002678	-0.916375	0.529839	0.933624	1.76209	TRUE	0.242121	ENSGALT00000004220	ENSGALP00000004211	chondroitin sulfate proteoglycan 4 [Source:HGNC Symbol;Acc:HGNC:2466]	10	2637608	2655172	-1	2637608	2655172	2655172	7038	CSPG4	ensembl	5
1120	ENSGALG00000002682	0.876214	1.83555	2.87444	1.56598	TRUE	0.396163	ENSGALT00000004226	ENSGALP00000004217	bromodomain containing 3 [Source:HGNC Symbol;Acc:HGNC:1104]	17	7634707	7650589	-1	7634707	7650589	7650589	2169	BRD3	ensembl	5
1122	ENSGALG00000002686	0.240302	1.18124	18.5304	15.6873	TRUE	0.140716	ENSGALT00000004232	ENSGALP00000004223	ecdysoneless cell cycle regulator [Source:NCBI gene;Acc:423638]	6	5191255	5199572	-1	5191255	5199572	5199572	2563	ECD	ensembl	5
1123	ENSGALG00000002689	0.344974	1.27013	15.1957	11.9639	TRUE	0.104586	ENSGALT00000083595	ENSGALP00000061915	nucleoporin NUP53-like [Source:NCBI gene;Acc:107056600]	7	2224675	2232347	-1	2224675	2231835	2231835	1476		ensembl	6
1128	ENSGALG00000002699	0.633457	1.55128	10.3143	6.6489	TRUE	0.396046	ENSGALT00000004255	ENSGALP00000004246	vav guanine nucleotide exchange factor 2 [Source:NCBI gene;Acc:373938]	17	7524633	7622902	-1	7524633	7622902	7622902	3755	VAV2	ensembl	5
1129	ENSGALG00000002701	0.326956	1.25436	57.6046	45.9234	TRUE	0.140846	ENSGALT00000004257	ENSGALP00000004248	DnaJ heat shock protein family (Hsp40) member C9 [Source:NCBI gene;Acc:423640]	6	5213320	5216438	-1	5213320	5216438	5216438	1702	DNAJC9	ensembl	4
1130	ENSGALG00000002703	0.233348	1.17556	94.0615	80.0142	TRUE	0.140911	ENSGALT00000004260	ENSGALP00000004251	transcription factor A
1132	ENSGALG00000002706	0.696261	1.6203	2.18013	1.34551	TRUE	0.219881	ENSGALT00000004266	ENSGALP00000004257	5'-3' exoribonuclease 1 [Source:HGNC Symbol;Acc:HGNC:30654]	9	10439333	10471471	-1	10439333	10471471	10471471	5313	XRN1	ensembl	5
1134	ENSGALG00000002708	-0.881846	0.542673	0.64241	1.18379	TRUE	0.242178	ENSGALT00000004272	ENSGALP00000004263	leucine rich repeat and Ig domain containing 1 [Source:NCBI gene;Acc:415344]	10	2667332	2767927	1	2667332	2767927	2667332	2569	LINGO1	ensembl	6
1136	ENSGALG00000002710	0.770101	1.70539	4.50493	2.64158	TRUE	0.141107	ENSGALT00000004276	ENSGALP00000004267	inositol polyphosphate multikinase [Source:HGNC Symbol;Acc:HGNC:20739]	6	5253421	5283874	1	5253421	5283874	5253421	1540	IPMK	ensembl	5
1137	ENSGALG00000002714	#NAME?	0	0	0.178713	TRUE	0.359528	ENSGALT00000004281	ENSGALP00000004272	transmembrane protein 132C [Source:NCBI gene;Acc:416809]	15	3832161	4010395	-1	3832161	4010395	4010395	3315		ensembl	5
1140	ENSGALG00000002725	0.421855	1.33965	14.3762	10.7313	TRUE	0.175528	ENSGALT00000004299	ENSGALP00000004290	UDP-N-acetylglucosamine pyrophosphorylase 1 [Source:HGNC Symbol;Acc:HGNC:12457]	8	3823063	3827259	-1	3823063	3827259	3827259	1416	UAP1	ensembl	5
1141	ENSGALG00000002726	0.762049	1.6959	1.60807	0.94821	TRUE	0.418485	ENSGALT00000060582	ENSGALP00000047789	kinesin family member 1B [Source:HGNC Symbol;Acc:HGNC:16636]	21	3630055	3710113	1	3630055	3710113	3630055	5411	KIF1B	ensembl	4
1144	ENSGALG00000002734	0.149377	1.10909	56.6906	51.1145	TRUE	0.175592	ENSGALT00000004312	ENSGALP00000004303	U2AF homology motif kinase 1 [Source:HGNC Symbol;Acc:HGNC:19683]	8	3827710	3841196	-1	3827710	3841196	3841196	5177	UHMK1	ensembl	4
1146	ENSGALG00000002739	0.218912	1.16386	23.193	19.9278	TRUE	0.405876	ENSGALT00000004318	ENSGALP00000004309	inositol polyphosphate-5-phosphatase K [Source:NCBI gene;Acc:771549]	19	5245126	5276310	-1	5245126	5276310	5276310	4112	INPP5K	ensembl	4
1148	ENSGALG00000002744	-1.17207	0.443785	1.32911	2.99494	TRUE	0.141172	ENSGALT00000004324	ENSGALP00000004315	protocadherin related 15 [Source:NCBI gene;Acc:423644]	6	6330204	6628545	1	6330204	6628545	6330204	6679	PCDH15	ensembl	6
1150	ENSGALG00000002755	0.879413	1.83963	10.5647	5.74283	TRUE	0.267974	ENSGALT00000004353	ENSGALP00000004344		11	1924631	1926769	-1	1924631	1926769	1926769	729		ensembl	5
1151	ENSGALG00000002756	-0.560131	0.678241	3.73744	5.51049	TRUE	0.175911	ENSGALT00000004354	ENSGALP00000004345	transmembrane protein 121 [Source:NCBI gene;Acc:395216]	8	3887285	3890882	-1	3887285	3890882	3890882	3598	TMEM121	ensembl	4
1154	ENSGALG00000002762	0.955539	1.9393	1.44114	0.743121	TRUE	0.457515	ENSGALT00000004361	ENSGALP00000004352	UHRF1 binding protein 1 [Source:HGNC Symbol;Acc:HGNC:21216]	26	4279919	4293167	-1	4279919	4293167	4293167	4305	UHRF1BP1	ensembl	3
1155	ENSGALG00000002763	-0.623821	0.64895	30.0748	46.3438	TRUE	0.104776	ENSGALT00000004363	ENSGALP00000004354	frizzled related protein [Source:NCBI gene;Acc:395545]	7	2312660	2328060	1	2312660	2328060	2312660	2007	FRZB	ensembl	5
1157	ENSGALG00000002765	0.49605	1.41035	17.6817	12.5371	TRUE	0.449964	ENSGALT00000004366	ENSGALP00000004357	NBR1
1158	ENSGALG00000002766	0.50859	1.42266	6.33499	4.45292	TRUE	0.268083	ENSGALT00000004369	ENSGALP00000004360	mixed lineage kinase domain like pseudokinase [Source:HGNC Symbol;Acc:HGNC:26617]	11	1946273	1950045	-1	1946273	1950045	1950045	1428	MLKL	ensembl	6
1159	ENSGALG00000002769	-0.531143	0.692006	19.7074	28.4787	TRUE	0.141303	ENSGALT00000004372	ENSGALP00000004363	DnaJ heat shock protein family (Hsp40) member C12 [Source:NCBI gene;Acc:423647]	6	6666081	6675111	1	6666081	6675111	6666081	1762	DNAJC12	ensembl	5
1160	ENSGALG00000002771	-0.592659	0.66312	310.875	468.807	TRUE	0.176039	ENSGALT00000004375	ENSGALP00000004366	cysteine rich protein 1 [Source:NCBI gene;Acc:101747696]	8	4002528	4005892	-1	4002528	4005892	4005892	865	CRIP1	ensembl	7
1164	ENSGALG00000002781	0.778182	1.71497	7.04137	4.10583	TRUE	0.44993	ENSGALT00000004392	ENSGALP00000004383	BRCA1
1165	ENSGALG00000002783	1.26053	2.39584	11.8757	4.9568	TRUE	0.40599	ENSGALT00000004448	ENSGALP00000004439	solute carrier family 43 member 2 [Source:HGNC Symbol;Acc:HGNC:23087]	19	5308463	5317811	-1	5308463	5317389	5317389	990	SLC43A2	ensembl	5
1167	ENSGALG00000002786	0.524208	1.43814	14.4675	10.0599	TRUE	0.242522	ENSGALT00000004399	ENSGALP00000004390	proline-serine-threonine phosphatase interacting protein 1 [Source:HGNC Symbol;Acc:HGNC:9580]	10	3074081	3118760	-1	3074081	3118760	3118760	1221	PSTPIP1	ensembl	6
1168	ENSGALG00000002789	-2.41434	0.187591	0.132806	0.707959	TRUE	0.104839	ENSGALT00000004407	ENSGALP00000004398	microtubule associated protein 2 [Source:NCBI gene;Acc:424001]	7	2491967	2552621	1	2491967	2552621	2491967	1841		ensembl	5
1171	ENSGALG00000002797	0.389694	1.31012	76.2141	58.1736	TRUE	0.418521	ENSGALT00000004426	ENSGALP00000004417	phosphogluconate dehydrogenase [Source:NCBI gene;Acc:419450]	21	3715690	3725383	1	3715690	3725378	3715690	1705	PGD	ensembl	5
1177	ENSGALG00000002813	-0.268297	0.830299	2952.64	3556.11	TRUE	0.457711	ENSGALT00000004446	ENSGALP00000004437	ribosomal protein S10 [Source:NCBI gene;Acc:419904]	26	4376881	4382436	1	4376881	4382436	4376881	625	RPS10	ensembl	5
1178	ENSGALG00000002816	0.125656	1.091	31.3124	28.7005	TRUE	0.308601	ENSGALT00000004451	ENSGALP00000004442	serine/threonine kinase 10 [Source:NCBI gene;Acc:416204]	13	8806329	8849902	1	8806329	8849902	8806329	5563	STK10	ensembl	5
1179	ENSGALG00000002818	0.721684	1.64911	5.53095	3.35391	TRUE	0.449864	ENSGALT00000004453	ENSGALP00000004444	vesicle amine transport 1 [Source:HGNC Symbol;Acc:HGNC:16919]	27	5538068	5543804	-1	5538068	5543804	5543804	2155	VAT1	ensembl	4
1181	ENSGALG00000002827	0.268038	1.20417	30.8981	25.6593	TRUE	0.378436	ENSGALT00000004462	ENSGALP00000004453	G protein pathway suppressor 1 [Source:NCBI gene;Acc:417382]	18	5022782	5032195	-1	5022782	5032195	5032195	1988	GPS1	ensembl	4
1182	ENSGALG00000002830	0.508147	1.42222	18.6013	13.079	TRUE	0.457743	ENSGALT00000004468	ENSGALP00000004459	nudix hydrolase 3 [Source:NCBI gene;Acc:419905]	26	4384291	4404329	1	4384291	4404329	4384291	764	NUDT3	ensembl	4
1183	ENSGALG00000002831	1.41141	2.65998	0.584056	0.219572	TRUE	0.308651	ENSGALT00000075143	ENSGALP00000044049	SH3 and PX domains 2B [Source:HGNC Symbol;Acc:HGNC:29242]	13	8853753	8918179	1	8853753	8918179	8853753	2757	SH3PXD2B	ensembl	5
1185	ENSGALG00000002836	0.393177	1.31328	5.02058	3.82292	TRUE	0.418631	ENSGALT00000088530	ENSGALP00000061647	peroxisomal biogenesis factor 14 [Source:HGNC Symbol;Acc:HGNC:8856]	21	3735985	3808321	1	3735985	3801912	3735985	1352	PEX14	ensembl	6
1186	ENSGALG00000002837	-0.162907	0.893224	2092.88	2343.07	TRUE	0.449764	ENSGALT00000048570	ENSGALP00000044547	ribosomal protein L27 [Source:NCBI gene;Acc:396280]	27	5522072	5524344	1	5522072	5524344	5522072	591	RPL27	ensembl	5
1187	ENSGALG00000002840	-1.21364	0.431178	1.2023	2.78841	TRUE	0.457841	ENSGALT00000004481	ENSGALP00000004472	glutamate receptor
1189	ENSGALG00000002843	-0.512375	0.701067	20.1396	28.7271	TRUE	0.406065	ENSGALT00000004484	ENSGALP00000004475	Rab interacting lysosomal protein [Source:HGNC Symbol;Acc:HGNC:30266]	19	5340639	5344241	-1	5340639	5344241	5344241	1170	RILP	ensembl	6
1190	ENSGALG00000002845	-2.1773	0.221089	0.0552035	0.249689	TRUE	0.141368	ENSGALT00000004486	ENSGALP00000004477	catenin alpha 3 [Source:NCBI gene;Acc:423648]	6	6694536	7131100	1	6694536	7131100	6694536	4429	CTNNA3	ensembl	4
1194	ENSGALG00000002849	-0.716158	0.608716	17.3998	28.5845	TRUE	0.378518	ENSGALT00000004493	ENSGALP00000004484	dicarbonyl and L-xylulose reductase [Source:NCBI gene;Acc:374066]	18	5041127	5044158	1	5041127	5044158	5041127	952	DCXR	ensembl	5
1199	ENSGALG00000002856	0.275108	1.21008	41.0175	33.8964	TRUE	0.44973	ENSGALT00000004510	ENSGALP00000004501	Gallus gallus RUN domain containing 1 (RUNDC1)
1201	ENSGALG00000002863	0.563547	1.4779	119.041	80.5476	TRUE	0.308849	ENSGALT00000004517	ENSGALP00000004508	endoplasmic reticulum-golgi intermediate compartment 1 [Source:HGNC Symbol;Acc:HGNC:29205]	13	9079518	9134685	1	9079518	9134685	9079518	2029	ERGIC1	ensembl	5
1202	ENSGALG00000002864	#NAME?	0	0	0.160925	TRUE	0.141433	ENSGALT00000034096	ENSGALP00000033454	leucine rich repeat transmembrane neuronal 3 [Source:NCBI gene;Acc:423649]	6	6817132	6898256	-1	6817132	6898256	6898256	3436	LRRTM3	ensembl	5
1204	ENSGALG00000002868	-0.401447	0.757099	1144.16	1511.24	TRUE	0.308898	ENSGALT00000071242	ENSGALP00000056562	ribosomal protein L26 like 1 [Source:NCBI gene;Acc:396400]	13	9138202	9153259	1	9138202	9152677	9138202	1031	RPL26L1	ensembl	5
1205	ENSGALG00000002870	0.433196	1.35022	10.4106	7.71028	TRUE	0.457906	ENSGALT00000004526	ENSGALP00000004517	LEM domain containing 2 [Source:HGNC Symbol;Acc:HGNC:21244]	26	4584748	4595583	1	4584748	4595583	4584748	1506	LEMD2	ensembl	6
1206	ENSGALG00000002877	-0.324504	0.798573	8.45513	10.5878	TRUE	0.3786	ENSGALT00000004537	ENSGALP00000004528	leucine rich repeat containing 45 [Source:NCBI gene;Acc:770573]	18	5050116	5059719	-1	5050116	5059719	5059719	3264	LRRC45	ensembl	3
1208	ENSGALG00000002880	-0.196188	0.872854	52.5148	60.1645	TRUE	0.449663	ENSGALT00000004541	ENSGALP00000004532	Gallus gallus alanyl-tRNA synthetase domain containing 1 (AARSD1)
1210	ENSGALG00000002882	-0.287698	0.819208	16.1667	19.7346	TRUE	0.308997	ENSGALT00000004545	ENSGALP00000004536	BCL2 interacting protein 1 [Source:HGNC Symbol;Acc:HGNC:1082]	13	9179299	9184374	1	9179299	9184374	9179299	1501	BNIP1	ensembl	5
1212	ENSGALG00000002886	-0.670971	0.628084	8.62058	13.7252	TRUE	0.309096	ENSGALT00000004551	ENSGALP00000004542	NK2 homeobox 5 [Source:NCBI gene;Acc:396073]	13	9204062	9206276	-1	9204062	9206276	9206276	1528	NKX2-5	ensembl	3
1214	ENSGALG00000002891	0.153564	1.11231	90.6039	81.4553	TRUE	0.105281	ENSGALT00000004557	ENSGALP00000004548	acyl-CoA dehydrogenase long chain [Source:NCBI gene;Acc:424005]	7	2747214	2760913	-1	2747214	2760913	2760913	1765	ACADL	ensembl	6
1222	ENSGALG00000002908	0.618738	1.53553	9.11836	5.93824	TRUE	0.286926	ENSGALT00000044729	ENSGALP00000042447	TRAF interacting protein [Source:NCBI gene;Acc:415927]	12	2527220	2545564	-1	2527220	2545564	2545564	3019	TRAIP	ensembl	6
1224	ENSGALG00000002913	0.394565	1.31455	16.622	12.6447	TRUE	0.359657	ENSGALT00000004598	ENSGALP00000004589	BRI3 binding protein [Source:NCBI gene;Acc:416812]	15	4518239	4520623	1	4518239	4520623	4518239	1037	BRI3BP	ensembl	5
1225	ENSGALG00000002919	0.31697	1.24571	14.656	11.7652	TRUE	0.287031	ENSGALT00000004608	ENSGALP00000004599	MON1 homolog A
1228	ENSGALG00000002925	0.142733	1.10399	31.7914	28.7967	TRUE	0.242752	ENSGALT00000059078	ENSGALP00000050386	electron-transfer-flavoprotein
1229	ENSGALG00000002929	0.161629	1.11855	20.62	18.4346	TRUE	0.219282	ENSGALT00000004623	ENSGALP00000004614	thyroid hormone receptor interactor 12 [Source:HGNC Symbol;Acc:HGNC:12306]	9	10054638	10117917	-1	10054638	10117917	10117917	6271	TRIP12	ensembl	5
1231	ENSGALG00000002932	-0.117795	0.921595	856.364	929.219	TRUE	0.378845	ENSGALT00000034721	ENSGALP00000034078	NME/NM23 nucleoside diphosphate kinase 2 [Source:NCBI gene;Acc:395916]	18	5120226	5122254	1	5120226	5122253	5120226	707	NME2	ensembl	5
1232	ENSGALG00000002937	0.380037	1.30137	102.898	79.0686	TRUE	0.44953	ENSGALT00000087871	ENSGALP00000062649	proteasome activator subunit 3 [Source:NCBI gene;Acc:420017]	27	5483514	5490234	1	5483514	5490083	5483514	2376	PSME3	ensembl	6
1234	ENSGALG00000002943	0.367211	1.28986	32.6437	25.308	TRUE	0.406103	ENSGALT00000004650	ENSGALP00000004641	pre-mRNA processing factor 8 [Source:HGNC Symbol;Acc:HGNC:17340]	19	5344523	5362178	-1	5344523	5362178	5362178	7018	PRPF8	ensembl	5
1239	ENSGALG00000002955	0.535972	1.44992	3.42761	2.364	TRUE	0.39589	ENSGALT00000057771	ENSGALP00000046561	ADAMTS like 2 [Source:HGNC Symbol;Acc:HGNC:14631]	17	7446665	7466142	1	7446665	7466142	7446665	2829	ADAMTSL2	ensembl	5
1240	ENSGALG00000002957	-1.38663	0.382458	0.432008	1.12956	TRUE	0.268628	ENSGALT00000004672	ENSGALP00000004663	solute carrier family 12 member 3 [Source:HGNC Symbol;Acc:HGNC:10912]	11	2096875	2103590	-1	2096875	2103590	2103590	3042	SLC12A3	ensembl	5
1243	ENSGALG00000002960	1.34626	2.54252	1.39747	0.549639	TRUE	0.176551	ENSGALT00000004681	ENSGALP00000004672	3-hydroxy-3-methylglutaryl-CoA synthase 2 [Source:HGNC Symbol;Acc:HGNC:5008]	8	4260456	4264048	1	4260456	4264048	4260456	1509	HMGCS2	ensembl	6
1244	ENSGALG00000002963	-0.799982	0.574356	5.16285	8.98893	TRUE	0.219042	ENSGALT00000068898	ENSGALP00000048722	phosphotyrosine interaction domain containing 1 [Source:NCBI gene;Acc:424787]	9	9846033	9924167	-1	9846033	9924167	9924167	1823	PID1	ensembl	4
1245	ENSGALG00000002964	0.359055	1.28259	9.67843	7.54603	TRUE	0.3597	ENSGALT00000004688	ENSGALP00000004679	DEAH-box helicase 37 [Source:HGNC Symbol;Acc:HGNC:17210]	15	4523964	4535466	1	4523964	4535466	4523964	3423	DHX37	ensembl	6
1248	ENSGALG00000002969	0.413997	1.33237	6.80549	5.1078	TRUE	0.46782	ENSGALT00000057618	ENSGALP00000047079	MAU2 sister chromatid cohesion factor [Source:HGNC Symbol;Acc:HGNC:29140]	28	3521626	3533172	-1	3521626	3533172	3533172	2196	MAU2	ensembl	5
1249	ENSGALG00000002971	0.343413	1.26875	3.45644	2.72428	TRUE	0.310578	ENSGALT00000004699	ENSGALP00000004690	nuclear receptor binding SET domain protein 1 [Source:HGNC Symbol;Acc:HGNC:14234]	13	10206726	10259504	-1	10206726	10259504	10259504	9246	NSD1	ensembl	5
1251	ENSGALG00000002974	-1.02377	0.491829	0.392896	0.798846	TRUE	0.218922	ENSGALT00000087454	ENSGALP00000061432	SPHK1 interactor
1254	ENSGALG00000002982	0.506589	1.42069	23.2056	16.3341	TRUE	0.395851	ENSGALT00000004719	ENSGALP00000004710	solute carrier family 2 member 6 [Source:HGNC Symbol;Acc:HGNC:11011]	17	7412383	7416017	-1	7412383	7416017	7416017	1533	SLC2A6	ensembl	4
1258	ENSGALG00000002988	Inf	Inf	0.441904	0	TRUE	0.176614	ENSGALT00000004729	ENSGALP00000004720	phosphoglycerate dehydrogenase [Source:HGNC Symbol;Acc:HGNC:8923]	8	4264703	4268005	-1	4264703	4268005	4268005	1727	PHGDH	ensembl	6
1260	ENSGALG00000002992	-1.07872	0.47345	1.49279	3.153	TRUE	0.218862	ENSGALT00000004736	ENSGALP00000004727	dynein assembly factor with WD repeats 1 [Source:HGNC Symbol;Acc:HGNC:26383]	9	9550993	9568072	1	9550993	9568072	9550993	1904	DAW1	ensembl	5
1261	ENSGALG00000002993	-1.93066	0.262309	0.220188	0.839422	TRUE	0.378968	ENSGALT00000004742	ENSGALP00000004733	carbonic anhydrase 10 [Source:HGNC Symbol;Acc:HGNC:1369]	18	5218244	5378213	-1	5218244	5378213	5378213	2776	CA10	ensembl	5
1262	ENSGALG00000003003	-0.985283	0.505127	1.7182	3.40153	TRUE	0.218802	ENSGALT00000004747	ENSGALP00000004738	C-C motif chemokine ligand 20 [Source:NCBI gene;Acc:395082]	9	9539782	9541879	1	9539782	9541879	9539782	836	CCL20	ensembl	5
1264	ENSGALG00000003010	0.454469	1.37028	25.2559	18.4312	TRUE	0.268682	ENSGALT00000074694	ENSGALP00000051586	nucleoporin 93 [Source:NCBI gene;Acc:415693]	11	2106867	2172556	-1	2106867	2172556	2172556	2612	NUP93	ensembl	6
1268	ENSGALG00000003015	-0.477605	0.718169	10.6344	14.8077	TRUE	0.406368	ENSGALT00000077035	ENSGALP00000055971	serpin family F member 1 [Source:NCBI gene;Acc:417561]	19	5406929	5413790	1	5406929	5413789	5406929	1594	SERPINF1	ensembl	5
1269	ENSGALG00000003016	-0.943682	0.519904	0.503513	0.968472	TRUE	0.41874	ENSGALT00000004765	ENSGALP00000004756	mannan binding lectin serine peptidase 2 [Source:NCBI gene;Acc:407089]	21	4069606	4082988	-1	4069606	4082988	4082988	2428	MASP2	ensembl	6
1277	ENSGALG00000003033	1.87798	3.6756	1.03232	0.280857	TRUE	0.379131	ENSGALT00000004800	ENSGALP00000004791	syntaxin binding protein 4 [Source:HGNC Symbol;Acc:HGNC:19694]	18	5924877	5940217	1	5924877	5940217	5924877	1125	STXBP4	ensembl	5
1279	ENSGALG00000003035	2.16611	4.4881	1.12761	0.251244	TRUE	0.176998	ENSGALT00000004803	ENSGALP00000004794	family with sequence similarity 78 member B [Source:HGNC Symbol;Acc:HGNC:13495]	8	4318428	4322198	1	4318428	4322198	4318428	786	FAM78B	ensembl	3
1280	ENSGALG00000003039	0.815052	1.75936	31.351	17.8195	TRUE	0.41885	ENSGALT00000004808	ENSGALP00000004799	spermidine synthase [Source:HGNC Symbol;Acc:HGNC:11296]	21	4108253	4113303	-1	4108253	4113303	4113303	891	SRM	ensembl	5
1281	ENSGALG00000003042	-0.321482	0.800247	40.723	50.888	TRUE	0.341819	ENSGALT00000004812	ENSGALP00000004803	peroxisomal membrane protein 4 [Source:HGNC Symbol;Acc:HGNC:15920]	20	2242491	2246388	1	2242491	2246385	2242491	1928	PXMP4	ensembl	6
1282	ENSGALG00000003045	0.548005	1.46206	14.9655	10.2359	TRUE	0.341864	ENSGALT00000004815	ENSGALP00000004806	E2F transcription factor 1 [Source:NCBI gene;Acc:396142]	20	2252980	2259130	1	2252980	2256757	2252980	2269	E2F1	ensembl	4
1283	ENSGALG00000003046	0.0752609	1.05355	281.229	266.934	TRUE	0.243211	ENSGALT00000004816	ENSGALP00000004807	proteasome subunit alpha 4 [Source:NCBI gene;Acc:415357]	10	3585431	3590548	-1	3585431	3590548	3590548	1164	PSMA4	ensembl	5
1285	ENSGALG00000003052	0.369623	1.29201	62.5996	48.4512	TRUE	0.218622	ENSGALT00000063482	ENSGALP00000048927	ArfGAP with FG repeats 1 [Source:HGNC Symbol;Acc:HGNC:5175]	9	9475461	9510946	1	9475461	9510234	9475461	1815	AGFG1	ensembl	6
1287	ENSGALG00000003058	-2.06182	0.239513	0.173345	0.72374	TRUE	0.468325	ENSGALT00000004831	ENSGALP00000004822	homer scaffold protein 3 [Source:NCBI gene;Acc:420115]	28	3693225	3701042	1	3693225	3701042	3693225	2292		ensembl	6
1294	ENSGALG00000003072	0.347958	1.27276	38.8558	30.5288	TRUE	0.406444	ENSGALT00000004849	ENSGALP00000004840	replication protein A1 [Source:NCBI gene;Acc:417563]	19	5421017	5442516	1	5421017	5442516	5421017	2819	RPA1	ensembl	5
1301	ENSGALG00000003081	0.541826	1.45581	2.70958	1.86121	TRUE	0.177317	ENSGALT00000000626	ENSGALP00000000625	SUN domain containing ossification factor [Source:HGNC Symbol;Acc:HGNC:1240]	8	4492613	4529747	-1	4492613	4529747	4529747	3756	SUCO	ensembl	5
1303	ENSGALG00000003084	0.177404	1.13085	96.0479	84.9345	TRUE	0.268954	ENSGALT00000004875	ENSGALP00000004866	nudix hydrolase 21 [Source:NCBI gene;Acc:100858636]	11	2215971	2222614	1	2215971	2222614	2215971	1030	NUDT21	ensembl	4
1304	ENSGALG00000003085	0.692565	1.61615	228.653	141.48	TRUE	0.142281	ENSGALT00000004876	ENSGALP00000004867	cyclin dependent kinase 1 [Source:NCBI gene;Acc:396252]	6	8734947	8742973	-1	8734947	8742973	8742973	1203	CDK1	ensembl	6
1306	ENSGALG00000003091	0.203144	1.1512	27.8148	24.1615	TRUE	0.320698	ENSGALT00000004886	ENSGALP00000004877	poly(A)-specific ribonuclease [Source:NCBI gene;Acc:416423]	14	793825	828456	-1	793825	828456	828456	2859	PARN	ensembl	5
1309	ENSGALG00000003099	-0.728611	0.603484	6.83778	11.3305	TRUE	0.379417	ENSGALT00000004896	ENSGALP00000004887	phosphatidylcholine transfer protein [Source:HGNC Symbol;Acc:HGNC:8752]	18	6095734	6104125	1	6095734	6104125	6095734	1834	PCTP	ensembl	5
1312	ENSGALG00000003106	0.937297	1.91494	5.47903	2.86121	TRUE	0.342045	ENSGALT00000067528	ENSGALP00000046963	TOX high mobility group box family member 2 [Source:NCBI gene;Acc:419156]	20	2376245	2489922	-1	2376245	2489922	2489922	2181		ensembl	5
1313	ENSGALG00000003107	0.218484	1.16351	39.7164	34.135	TRUE	0.269009	ENSGALT00000004906	ENSGALP00000004897	autocrine motility factor receptor [Source:HGNC Symbol;Acc:HGNC:463]	11	2223302	2243233	1	2223302	2243233	2223302	1923	AMFR	ensembl	5
1314	ENSGALG00000003108	0.208122	1.15518	11.8816	10.2855	TRUE	0.40667	ENSGALT00000004908	ENSGALP00000004899	SMG6
1320	ENSGALG00000003122	0.443344	1.35975	45.1237	33.1852	TRUE	0.322613	ENSGALT00000004936	ENSGALP00000004927	zinc finger AN1-type containing 2A [Source:HGNC Symbol;Acc:HGNC:28073]	14	2374087	2377099	-1	2374087	2377099	2377099	701	ZFAND2A	ensembl	5
1322	ENSGALG00000003124	0.415654	1.3339	8.79915	6.59655	TRUE	0.472649	ENSGALT00000029525	ENSGALP00000028872	BRF2
1329	ENSGALG00000003135	-0.930904	0.52453	0.189361	0.36101	TRUE	0.142347	ENSGALT00000041033	ENSGALP00000040238	ankyrin 3 [Source:NCBI gene;Acc:396309]	6	8746641	9091849	1	8746641	9088407	8746641	5961	ANK3	ensembl	5
1335	ENSGALG00000003144	0.559376	1.47363	10.525	7.1422	TRUE	0.37958	ENSGALT00000049075	ENSGALP00000053240	Gallus gallus tripartite motif containing 25 (TRIM25)
1337	ENSGALG00000003147	0.145655	1.10623	27.6694	25.0123	TRUE	0.342135	ENSGALT00000004975	ENSGALP00000004966	transient receptor potential cation channel subfamily C member 4 associated protein [Source:NCBI gene;Acc:428134]	20	2688941	2721644	1	2688941	2721644	2688941	4205	TRPC4AP	ensembl	4
1340	ENSGALG00000003153	0.153615	1.11235	174.65	157.01	TRUE	0.468451	ENSGALT00000004991	ENSGALP00000004982	coatomer protein complex subunit epsilon [Source:NCBI gene;Acc:420117]	28	3739329	3744161	1	3739329	3744161	3739329	1300	COPE	ensembl	4
1344	ENSGALG00000003160	1.06301	2.08929	5.67348	2.7155	TRUE	0.468482	ENSGALT00000005000	ENSGALP00000004991	ceramide synthase 1 [Source:NCBI gene;Acc:420118]	28	3746346	3756801	1	3746346	3756801	3746346	1309	CERS1	ensembl	4
1346	ENSGALG00000003162	0.285623	1.21894	43.9945	36.0925	TRUE	0.449096	ENSGALT00000005002	ENSGALP00000004993		27	5398850	5404671	-1	5398850	5404671	5404671	1149		ensembl	5
1351	ENSGALG00000003169	0.135613	1.09856	92.2968	84.0162	TRUE	0.269226	ENSGALT00000086307	ENSGALP00000061601	core-binding factor beta subunit [Source:NCBI gene;Acc:395257]	11	2404978	2447419	1	2404978	2447419	2404978	2634	CBFB	ensembl	6
1354	ENSGALG00000003175	-0.342466	0.788692	6.75968	8.57075	TRUE	0.395695	ENSGALT00000005036	ENSGALP00000005027	serine/threonine kinase like domain containing 1 [Source:HGNC Symbol;Acc:HGNC:28669]	17	7365891	7376849	1	7365891	7376849	7365891	1917	STKLD1	ensembl	4
1357	ENSGALG00000003183	-0.270118	0.829252	13.2624	15.9932	TRUE	0.26928	ENSGALT00000005051	ENSGALP00000005042	chromosome 11 open reading frame
1358	ENSGALG00000003185	0.264492	1.20121	153.32	127.638	TRUE	0.379661	ENSGALT00000005054	ENSGALP00000005045	serine carboxypeptidase 1 [Source:NCBI gene;Acc:417403]	18	6367937	6381362	1	6367937	6378677	6367937	2772	SCPEP1	ensembl	4
1359	ENSGALG00000003189	0.177035	1.13056	49.8891	44.1278	TRUE	0.436772	ENSGALT00000070954	ENSGALP00000058126	nuclear transcription factor Y subunit gamma [Source:HGNC Symbol;Acc:HGNC:7806]	23	4927211	4955061	1	4927211	4955061	4927211	1824	NFYC	ensembl	6
1360	ENSGALG00000003193	Inf	Inf	1.05067	0	TRUE	0.243382	ENSGALT00000034639	ENSGALP00000033996	cellular retinoic acid binding protein 1 [Source:NCBI gene;Acc:374211]	10	3636152	3649050	-1	3636152	3649050	3649050	824	CRABP-I	ensembl	6
1362	ENSGALG00000003195	1.44563	2.72381	2.0752	0.761873	TRUE	0.269389	ENSGALT00000005064	ENSGALP00000005055	TNFRSF1A associated via death domain [Source:HGNC Symbol;Acc:HGNC:12030]	11	2506515	2517003	-1	2506515	2517003	2517003	1296	TRADD	ensembl	6
1364	ENSGALG00000003197	-0.139782	0.907656	2634.81	2902.88	TRUE	0.395422	ENSGALT00000087416	ENSGALP00000060146	ribosomal protein L7a [Source:NCBI gene;Acc:417158]	17	7341076	7344697	1	7341076	7344686	7341076	893	RPL7A	ensembl	6
1366	ENSGALG00000003201	-0.46761	0.723162	7.06018	9.76293	TRUE	0.269444	ENSGALT00000068955	ENSGALP00000045205	F-box and leucine rich repeat protein 8 [Source:NCBI gene;Acc:415701]	11	2516648	2520836	1	2516648	2520836	2516648	2196	FBXL8	ensembl	5
1370	ENSGALG00000003206	0.489378	1.40384	7.96304	5.67233	TRUE	0.177764	ENSGALT00000005080	ENSGALP00000005071	methyltransferase like 13 [Source:HGNC Symbol;Acc:HGNC:24248]	8	4714483	4718914	-1	4714483	4718914	4718914	2061	METTL13	ensembl	6
1373	ENSGALG00000003211	0.22076	1.16535	20.6082	17.6842	TRUE	0.406897	ENSGALT00000005087	ENSGALP00000005078	DNA polymerase delta interacting protein 2 [Source:NCBI gene;Acc:417565]	19	5625853	5635244	-1	5625853	5635244	5635244	3335	POLDIP2	ensembl	5
1374	ENSGALG00000003212	0.623366	1.54047	28.3403	18.3972	TRUE	0.458134	ENSGALT00000005088	ENSGALP00000005079	translocator protein 2 [Source:HGNC Symbol;Acc:HGNC:21256]	26	4699001	4704104	1	4699001	4704104	4699001	1857	TSPO2	ensembl	6
1375	ENSGALG00000003213	-0.287998	0.819038	50.0657	61.1275	TRUE	0	ENSGALT00000005090	ENSGALP00000005081	galectin 2 [Source:NCBI gene;Acc:425107]	1	51250968	51253146	1	51250968	51253146	51250968	553		ensembl	4
1376	ENSGALG00000003217	0.591208	1.50651	186.139	123.557	TRUE	0.321081	ENSGALT00000005095	ENSGALP00000005086	lipopolysaccharide induced TNF factor [Source:NCBI gene;Acc:374125]	14	926664	933480	1	926664	933480	926664	740	LITAF	ensembl	3
1378	ENSGALG00000003220	0.991829	1.98871	14.9278	7.50627	TRUE	0.468577	ENSGALT00000005099	ENSGALP00000005090	UPF1
1379	ENSGALG00000003221	0.252996	1.19168	106.932	89.7323	TRUE	0.24344	ENSGALT00000053720	ENSGALP00000044766	WD repeat domain 61 [Source:NCBI gene;Acc:415359]	10	3648559	3675771	1	3648559	3675771	3648559	1248	WDR61	ensembl	6
1382	ENSGALG00000003228	-0.253723	0.838729	32.4373	38.6744	TRUE	0.458232	ENSGALT00000087126	ENSGALP00000063199	O-acyl-ADP-ribose deacylase 1 [Source:NCBI gene;Acc:419916]	26	4719296	4722726	-1	4719296	4722726	4722726	1760	OARD1	ensembl	5
1386	ENSGALG00000003241	-1.15624	0.44868	2.12793	4.74265	TRUE	0.437498	ENSGALT00000005127	ENSGALP00000005118	coiled-coil domain containing 28B [Source:NCBI gene;Acc:419647]	23	5179384	5181209	-1	5179384	5181209	5181209	991	CCDC28B	ensembl	5
1388	ENSGALG00000003243	0.504886	1.41901	3.98505	2.80833	TRUE	0.287188	ENSGALT00000005129	ENSGALP00000005120	RAD54-like 2 (S. cerevisiae) [Source:NCBI gene;Acc:415933]	12	2636975	2674730	-1	2636975	2674730	2674730	4022	RAD54L2	ensembl	5
1390	ENSGALG00000003246	-0.182989	0.880876	36.0923	40.9732	TRUE	0.437533	ENSGALT00000005132	ENSGALP00000005123		23	5183006	5185861	-1	5183006	5185861	5185861	1470		ensembl	5
1391	ENSGALG00000003247	0.184467	1.1364	26.7613	23.5493	TRUE	0.458264	ENSGALT00000005134	ENSGALP00000005125	nuclear transcription factor Y subunit alpha [Source:NCBI gene;Acc:419917]	26	4723204	4737458	1	4723204	4737458	4723204	3522	NFYA	ensembl	5
1392	ENSGALG00000003248	-0.209704	0.864715	58.7428	67.9331	TRUE	0.0198654	ENSGALT00000005135	ENSGALP00000005126	SUB1 homolog
1393	ENSGALG00000003249	0.351214	1.27563	22.9848	18.0184	TRUE	0.142803	ENSGALT00000005138	ENSGALP00000005129	CWF19 like cell cycle control factor 1 [Source:HGNC Symbol;Acc:HGNC:25613]	6	9308663	9321759	1	9308663	9321759	9308663	1690	CWF19L1	ensembl	5
1395	ENSGALG00000003254	0.266477	1.20287	25.971	21.5909	TRUE	0.472961	ENSGALT00000005150	ENSGALP00000005141	BCL2 associated athanogene 4 [Source:HGNC Symbol;Acc:HGNC:940]	22	2295195	2297365	1	2295195	2297365	2295195	1125	BAG4	ensembl	5
1396	ENSGALG00000003256	0.246316	1.18617	17.0086	14.3391	TRUE	0.448895	ENSGALT00000005154	ENSGALP00000005145	ATPase H+ transporting V0 subunit a1 [Source:NCBI gene;Acc:395474]	27	5352969	5381707	1	5352969	5380151	5352969	2597	ATP6V0A1	ensembl	6
1400	ENSGALG00000003261	-0.21009	0.864483	31.871	36.8671	TRUE	0.448861	ENSGALT00000005163	ENSGALP00000005154	caveolae associated protein 1 [Source:NCBI gene;Acc:396006]	27	5335537	5350085	-1	5335537	5350085	5350085	2928	CAVIN1	ensembl	5
1402	ENSGALG00000003267	0.38747	1.3081	105.811	80.8893	TRUE	0.448828	ENSGALT00000005170	ENSGALP00000005161	signal transducer and activator of transcription 3 [Source:NCBI gene;Acc:420027]	27	5319501	5330786	-1	5319501	5330786	5330786	4422	STAT3	ensembl	6
1403	ENSGALG00000003272	0.516931	1.43091	38.808	27.1212	TRUE	0.437083	ENSGALT00000005175	ENSGALP00000005166	KH RNA binding domain containing
1405	ENSGALG00000003277	0.766879	1.70158	11.6682	6.85723	TRUE	0.379906	ENSGALT00000005180	ENSGALP00000005171	SUZ12
1407	ENSGALG00000003282	0.293681	1.22576	36.2459	29.57	TRUE	0.448795	ENSGALT00000048662	ENSGALP00000052516	signal transducer and activator of transcription 5B [Source:NCBI gene;Acc:395556]	27	5296817	5306850	-1	5296817	5303310	5303310	4074	STAT5B	ensembl	5
1408	ENSGALG00000003283	-0.533446	0.690903	3.41788	4.94698	TRUE	0.468609	ENSGALT00000005192	ENSGALP00000005183	cartilage oligomeric matrix protein [Source:NCBI gene;Acc:420120]	28	3800421	3815388	1	3800421	3815388	3800421	2459		ensembl	5
1409	ENSGALG00000003284	0.266287	1.20271	70.2647	58.422	TRUE	0.379947	ENSGALT00000005193	ENSGALP00000005184	cytokine receptor like factor 3 [Source:NCBI gene;Acc:417407]	18	6682424	6695680	-1	6682424	6695667	6695667	4022	CRLF3	ensembl	6
1413	ENSGALG00000003288	-0.555658	0.680347	38.6392	56.7934	TRUE	0.0199231	ENSGALT00000005203	ENSGALP00000005194	threonyl-tRNA synthetase [Source:NCBI gene;Acc:427427]	Z	10102159	10116869	1	10102159	10116869	10102159	2660	TARS	ensembl	5
1416	ENSGALG00000003294	0.467732	1.38293	5.65913	4.09212	TRUE	0.379988	ENSGALT00000005217	ENSGALP00000005208	ATPase family
1419	ENSGALG00000003298	-0.380581	0.768128	26.396	34.364	TRUE	0.36026	ENSGALT00000005224	ENSGALP00000005215	DEAD-box helicase 55 [Source:NCBI gene;Acc:416820]	15	4988119	4994687	-1	4988119	4994687	4994687	1878	DDX55	ensembl	5
1420	ENSGALG00000003299	0.406357	1.32533	4.53728	3.4235	TRUE	0.473085	ENSGALT00000081329	ENSGALP00000053632	nuclear receptor binding SET domain protein 3 [Source:HGNC Symbol;Acc:HGNC:12767]	22	2316115	2337687	-1	2316115	2337687	2337687	4257	NSD3	ensembl	6
1421	ENSGALG00000003301	-0.567393	0.674835	71.0746	105.321	TRUE	0.437291	ENSGALT00000005230	ENSGALP00000005221	family with sequence similarity 167 member B [Source:HGNC Symbol;Acc:HGNC:28133]	23	5160100	5160357	-1	5160100	5160357	5160357	258	FAM167B	ensembl	5
1424	ENSGALG00000003307	0.283938	1.21751	214.179	175.915	TRUE	0.360303	ENSGALT00000005240	ENSGALP00000005231	transmembrane p24 trafficking protein 2 [Source:NCBI gene;Acc:416821]	15	4995019	5000995	-1	4995019	5000995	5000995	2002	TMED2	ensembl	3
1428	ENSGALG00000003313	-0.197137	0.87228	88.4556	101.407	TRUE	0.437326	ENSGALT00000005249	ENSGALP00000005240	myotubularin related protein 9-like
1429	ENSGALG00000003314	0.788055	1.72674	7.00138	4.05467	TRUE	0.360346	ENSGALT00000005250	ENSGALP00000005241	Rab interacting lysosomal protein like 1 [Source:HGNC Symbol;Acc:HGNC:26814]	15	5010026	5020830	1	5010026	5020830	5010026	1052	RILPL1	ensembl	5
1431	ENSGALG00000003319	0.329122	1.25625	17.2362	13.7204	TRUE	0.380028	ENSGALT00000005258	ENSGALP00000005249	ArfGAP with dual PH domains 2 [Source:HGNC Symbol;Acc:HGNC:16487]	18	6713489	6719964	1	6713489	6719782	6713489	1095	ADAP2	ensembl	5
1432	ENSGALG00000003321	-0.121915	0.918967	155.241	168.93	TRUE	0.360518	ENSGALT00000039467	ENSGALP00000038678	Rab interacting lysosomal protein like 2 [Source:HGNC Symbol;Acc:HGNC:28787]	15	5025787	5028892	1	5025787	5028892	5025787	855	RILPL2	ensembl	5
1434	ENSGALG00000003323	0.508344	1.42242	12.9499	9.10413	TRUE	0.26977	ENSGALT00000078093	ENSGALP00000056245	oxidative stress induced growth inhibitor 1 [Source:HGNC Symbol;Acc:HGNC:30093]	11	2658956	2694119	-1	2658956	2668489	2668489	2568	OSGIN1	ensembl	6
1435	ENSGALG00000003324	-1.02202	0.492425	0.768758	1.56117	TRUE	0.17821	ENSGALT00000005264	ENSGALP00000005255	paired related homeobox 1 [Source:NCBI gene;Acc:373941]	8	4848542	4880892	-1	4848542	4880892	4880892	1879	PRRX1	ensembl	6
1436	ENSGALG00000003325	0.72865	1.65709	12.2416	7.38739	TRUE	0.360561	ENSGALT00000005265	ENSGALP00000005256	lysine methyltransferase 5A [Source:NCBI gene;Acc:416825]	15	5032733	5039363	-1	5032733	5039363	5039363	1096		ensembl	5
1437	ENSGALG00000003326	-0.594955	0.662065	9.2883	14.0293	TRUE	0.0200387	ENSGALT00000039198	ENSGALP00000038409	alpha-methylacyl-CoA racemase [Source:NCBI gene;Acc:427429]	Z	10347477	10368417	-1	10347477	10368417	10368417	1813	AMACR	ensembl	5
1438	ENSGALG00000003329	-0.19201	0.875385	23.9841	27.3984	TRUE	0.178274	ENSGALT00000005270	ENSGALP00000005261	golgin
1439	ENSGALG00000003331	0.17028	1.12528	34.6571	30.7987	TRUE	0.311022	ENSGALT00000005272	ENSGALP00000005262	Fas associated factor family member 2 [Source:HGNC Symbol;Acc:HGNC:24666]	13	10392764	10407179	-1	10392764	10406570	10406570	1971	FAF2	ensembl	5
1444	ENSGALG00000003339	0.267483	1.20371	4.13508	3.43529	TRUE	0.418923	ENSGALT00000060068	ENSGALP00000048903	mechanistic target of rapamycin kinase [Source:HGNC Symbol;Acc:HGNC:3942]	21	4129577	4190653	-1	4129577	4190653	4190653	7569	MTOR	ensembl	5
1445	ENSGALG00000003340	0.262263	1.19936	11.7458	9.7934	TRUE	0.395305	ENSGALT00000005285	ENSGALP00000005275	globoside alpha-1
1446	ENSGALG00000003344	0.315713	1.24463	89.8332	72.1769	TRUE	0.311071	ENSGALT00000085711	ENSGALP00000059441	clathrin light chain B [Source:NCBI gene;Acc:416226]	13	10407214	10414162	1	10407214	10412419	10407214	874	CLTB	ensembl	6
1448	ENSGALG00000003348	-0.255117	0.837919	174.708	208.502	TRUE	0.31112	ENSGALT00000005300	ENSGALP00000005290	HIG1 hypoxia inducible domain family member 2B [Source:NCBI gene;Acc:416227]	13	10415328	10415928	-1	10415328	10415928	10415928	455		ensembl	5
1449	ENSGALG00000003349	0.462326	1.37776	39.1164	28.3913	TRUE	0.47324	ENSGALT00000005301	ENSGALP00000005291	pleckstrin homology domain containing A2 [Source:NCBI gene;Acc:395435]	22	2434910	2444309	1	2434910	2444309	2434910	1597	PLEKHA2	ensembl	4
1450	ENSGALG00000003353	-0.57354	0.671966	6.39834	9.52182	TRUE	0.0200966	ENSGALT00000005305	ENSGALP00000005295	retinoic acid induced 14 [Source:HGNC Symbol;Acc:HGNC:14873]	Z	10460208	10544773	1	10460208	10544773	10460208	3057	RAI14	ensembl	5
1452	ENSGALG00000003355	0.192576	1.1428	119.209	104.313	TRUE	0.311169	ENSGALT00000005307	ENSGALP00000005297	NOP16 nucleolar protein [Source:NCBI gene;Acc:416228]	13	10416077	10418143	1	10416077	10418143	10416077	875		ensembl	5
1454	ENSGALG00000003357	0.149849	1.10945	60.7136	54.7239	TRUE	0.468861	ENSGALT00000005309	ENSGALP00000005299	FK506 binding protein 8 [Source:NCBI gene;Acc:420123]	28	3904699	3910020	1	3904699	3910020	3904699	2010	FKBP8	ensembl	4
1455	ENSGALG00000003358	0.249004	1.18839	17.2201	14.4903	TRUE	0.418996	ENSGALT00000005311	ENSGALP00000005301	UbiA prenyltransferase domain containing 1 [Source:NCBI gene;Acc:419456]	21	4191524	4197035	1	4191524	4197035	4191524	4421	UBIAD1	ensembl	4
1456	ENSGALG00000003359	0.182016	1.13447	72.1247	63.5758	TRUE	0.448627	ENSGALT00000078413	ENSGALP00000045206	RAB5C
1459	ENSGALG00000003362	0.338479	1.26442	13.051	10.3217	TRUE	0.342271	ENSGALT00000005318	ENSGALP00000005308	acyl-CoA synthetase short chain family member 2 [Source:HGNC Symbol;Acc:HGNC:15814]	20	2766641	2796869	-1	2766641	2796869	2796869	2227	ACSS2	ensembl	5
1460	ENSGALG00000003365	-0.770869	0.586064	18.4718	31.5184	TRUE	0.0201256	ENSGALT00000049619	ENSGALP00000055891	RAD1 checkpoint DNA exonuclease [Source:HGNC Symbol;Acc:HGNC:9806]	Z	10557699	10563478	-1	10557699	10563458	10563458	1191	RAD1	ensembl	6
1461	ENSGALG00000003369	0.323214	1.25112	11.0678	8.84633	TRUE	0.448527	ENSGALT00000005327	ENSGALP00000005317	lysine acetyltransferase 2A [Source:HGNC Symbol;Acc:HGNC:4201]	27	5249880	5255688	-1	5249880	5255688	5255688	3344	KAT2A	ensembl	5
1463	ENSGALG00000003373	-1.03423	0.488278	59.493	121.843	TRUE	0.0201546	ENSGALT00000005332	ENSGALP00000005322	BRX1
1464	ENSGALG00000003374	-1.72358	0.302796	0.0730761	0.241338	TRUE	0.269878	ENSGALT00000005333	ENSGALP00000005323	epithelial splicing regulatory protein 2 [Source:NCBI gene;Acc:415710]	11	3355582	3399130	1	3355582	3399130	3355582	3685	ESRP2	ensembl	4
1468	ENSGALG00000003383	0.177723	1.1311	30.8448	27.2698	TRUE	0.437568	ENSGALT00000005346	ENSGALP00000005336	karyopherin subunit alpha 6 [Source:NCBI gene;Acc:419656]	23	5189901	5205960	-1	5189901	5205960	5205960	2991	KPNA6	ensembl	5
1469	ENSGALG00000003385	0.359146	1.28267	51.0065	39.766	TRUE	0.469081	ENSGALT00000005348	ENSGALP00000005338	LSM4 homolog
1470	ENSGALG00000003387	-0.458881	0.727551	6.55172	9.00517	TRUE	0.0201836	ENSGALT00000005353	ENSGALP00000005343	DnaJ heat shock protein family (Hsp40) member C21 [Source:HGNC Symbol;Acc:HGNC:27030]	Z	10568208	10582270	1	10568208	10582270	10568208	1614	DNAJC21	ensembl	6
1472	ENSGALG00000003392	0.147608	1.10773	28.9593	26.1429	TRUE	0.360604	ENSGALT00000005363	ENSGALP00000005353	strawberry notch homolog 1 [Source:NCBI gene;Acc:427694]	15	5043164	5072326	1	5043164	5072326	5043164	5549	SBNO1	ensembl	5
1476	ENSGALG00000003400	0.316453	1.24527	101.045	81.1435	TRUE	0.321225	ENSGALT00000086770	ENSGALP00000062774	aminoacyl tRNA synthetase complex interacting multifunctional protein 2 [Source:HGNC Symbol;Acc:HGNC:20609]	14	976634	979055	-1	976634	979055	979055	1052	AIMP2	ensembl	5
1479	ENSGALG00000003405	0.3262	1.25371	15.3573	12.2495	TRUE	0.437602	ENSGALT00000005386	ENSGALP00000005376	BSD domain containing 1 [Source:NCBI gene;Acc:419658]	23	5206054	5215312	-1	5206054	5215143	5215143	5972	BSDC1	ensembl	5
1482	ENSGALG00000003412	0.444066	1.36043	9.30983	6.84328	TRUE	0.395266	ENSGALT00000005397	ENSGALP00000005387	ral guanine nucleotide dissociation stimulator [Source:NCBI gene;Acc:427758]	17	7265700	7284064	-1	7265700	7284064	7284064	3030		ensembl	5
1489	ENSGALG00000003427	0.485282	1.39986	35.5833	25.4192	TRUE	0.244012	ENSGALT00000005420	ENSGALP00000005410	ubiquitin specific peptidase 3 [Source:HGNC Symbol;Acc:HGNC:12626]	10	3979108	3998647	-1	3979108	3998647	3998647	1494	USP3	ensembl	5
1490	ENSGALG00000003428	0.4296	1.34686	8.21407	6.09868	TRUE	0.46927	ENSGALT00000005424	ENSGALP00000005414	phosphoinositide-3-kinase regulatory subunit 2 [Source:NCBI gene;Acc:771142]	28	4018519	4028659	-1	4018519	4028659	4028659	2571		ensembl	5
1492	ENSGALG00000003430	0.378733	1.3002	13.8575	10.6579	TRUE	0.321273	ENSGALT00000005427	ENSGALP00000005417	Gallus gallus PMS1 homolog 2
1497	ENSGALG00000003438	0.887941	1.85053	40.2412	21.7458	TRUE	0.179166	ENSGALT00000039783	ENSGALP00000038992	NUF2
1498	ENSGALG00000003439	0.366676	1.28938	14.1234	10.9536	TRUE	0.419032	ENSGALT00000005447	ENSGALP00000005437	pleckstrin homology and RUN domain containing M2 [Source:HGNC Symbol;Acc:HGNC:29131]	21	4198318	4217429	1	4198318	4217429	4198318	3036	PLEKHM2	ensembl	5
1501	ENSGALG00000003445	0.426562	1.34403	125.835	93.6257	TRUE	0.17923	ENSGALT00000005458	ENSGALP00000005448	microsomal glutathione S-transferase 3 [Source:NCBI gene;Acc:424404]	8	5481661	5491026	1	5481661	5491026	5481661	869	MGST3	ensembl	5
1504	ENSGALG00000003454	0.212909	1.15902	115.964	100.053	TRUE	0.380191	ENSGALT00000085796	ENSGALP00000060394	zinc finger protein 207 [Source:HGNC Symbol;Acc:HGNC:12998]	18	6806513	6818207	1	6806513	6818201	6806513	1749	ZNF207	ensembl	6
1506	ENSGALG00000003457	0.498898	1.41313	61.6758	43.6447	TRUE	0.448326	ENSGALT00000005478	ENSGALP00000005468	2'
1507	ENSGALG00000003458	0.144318	1.10521	87.3715	79.0544	TRUE	0.321369	ENSGALT00000085812	ENSGALP00000059219	CCZ1 homolog
1512	ENSGALG00000003466	0.584512	1.49953	9.92124	6.61623	TRUE	0	ENSGALT00000043935	ENSGALP00000040985	aldo-keto reductase family 1 member E2 [Source:NCBI gene;Acc:418171]	1	62199783	62231384	-1	62199783	62220778	62220778	2323	AKR1B1L	ensembl	6
1513	ENSGALG00000003467	0.521529	1.43548	67.1899	46.8067	TRUE	0.458784	ENSGALT00000005492	ENSGALP00000005482	bystin like [Source:HGNC Symbol;Acc:HGNC:1157]	26	5026787	5029465	1	5026787	5029465	5026787	1572	BYSL	ensembl	6
1518	ENSGALG00000003475	0.606226	1.52227	16.3315	10.7284	TRUE	0.448225	ENSGALT00000039950	ENSGALP00000039157	ATP citrate lyase [Source:NCBI gene;Acc:395373]	27	5123850	5147962	-1	5123850	5147962	5147962	4465	ACLY	ensembl	6
1523	ENSGALG00000003484	0.74956	1.68128	6.23946	3.71114	TRUE	0.105976	ENSGALT00000005512	ENSGALP00000005502	BRCA1 associated RING domain 1 [Source:NCBI gene;Acc:424010]	7	4211635	4254770	-1	4211635	4254770	4254770	3506	BARD1	ensembl	5
1524	ENSGALG00000003485	0.514917	1.42891	66.8117	46.757	TRUE	0.458817	ENSGALT00000005513	ENSGALP00000005503	cyclin D3 [Source:NCBI gene;Acc:419928]	26	5031084	5043504	-1	5031084	5043504	5043504	2230	CCND3	ensembl	4
1525	ENSGALG00000003487	0.165155	1.12129	65.9933	58.855	TRUE	0.244127	ENSGALT00000005515	ENSGALP00000005505	RAB8B
1527	ENSGALG00000003495	0.585173	1.50022	41.9354	27.9529	TRUE	0.179357	ENSGALT00000005530	ENSGALP00000005520	aldehyde dehydrogenase 9 family member A1 [Source:NCBI gene;Acc:424405]	8	5491253	5498929	-1	5491253	5498929	5498929	2491		ensembl	6
1529	ENSGALG00000003498	0.291545	1.22395	18.8184	15.3751	TRUE	0.458849	ENSGALT00000005533	ENSGALP00000005523	TATA-box binding protein associated factor 8 [Source:NCBI gene;Acc:419929]	26	5069094	5076726	1	5069094	5076463	5069094	2445	TAF8	ensembl	5
1530	ENSGALG00000003499	0.508667	1.42273	6.68042	4.69548	TRUE	0.469301	ENSGALT00000005535	ENSGALP00000005525	microtubule associated serine/threonine kinase 3 [Source:HGNC Symbol;Acc:HGNC:19036]	28	4037999	4047856	-1	4037999	4047856	4047856	2658	MAST3	ensembl	6
1531	ENSGALG00000003500	1.69418	3.23594	2.24757	0.694565	TRUE	0.39511	ENSGALT00000005537	ENSGALP00000005527		17	7209219	7217145	-1	7209219	7217145	7217145	1251		ensembl	5
1532	ENSGALG00000003503	0.807415	1.75007	43.596	24.911	TRUE	0.342497	ENSGALT00000088420	ENSGALP00000060602	MYB proto-oncogene like 2 [Source:NCBI gene;Acc:396258]	20	3762945	3778150	-1	3762945	3765795	3765795	797	MYBL2	ensembl	6
1536	ENSGALG00000003510	0.711607	1.63763	34.896	21.3089	TRUE	0.179485	ENSGALT00000005552	ENSGALP00000005542	uridine-cytidine kinase 2 [Source:NCBI gene;Acc:424406]	8	5521239	5536475	1	5521239	5536475	5521239	1227	UCK2	ensembl	4
1541	ENSGALG00000003521	-0.327661	0.796827	310.91	390.185	TRUE	0.244298	ENSGALT00000084241	ENSGALP00000062806	tropomyosin 1 (alpha) [Source:NCBI gene;Acc:396366]	10	4105084	4124081	-1	4105084	4124080	4124080	2189	TPM1	ensembl	6
1542	ENSGALG00000003522	0.351224	1.27564	158.241	124.048	TRUE	0.437844	ENSGALT00000005575	ENSGALP00000005565	RB binding protein 4
1545	ENSGALG00000003527	0.413723	1.33212	38.2679	28.7271	TRUE	0.469364	ENSGALT00000052073	ENSGALP00000054781	arrestin domain containing 2 [Source:HGNC Symbol;Acc:HGNC:25225]	28	4063103	4065550	-1	4063103	4065550	4065550	1170	ARRDC2	ensembl	6
1547	ENSGALG00000003532	-0.113534	0.924321	653.793	707.322	TRUE	0.380517	ENSGALT00000005586	ENSGALP00000005576	DEAD-box helicase 5 [Source:NCBI gene;Acc:395629]	18	6959486	6966959	-1	6959486	6966957	6966957	2705	DDX5	ensembl	6
1548	ENSGALG00000003533	-0.60212	0.658785	24.219	36.7631	TRUE	0.14313	ENSGALT00000005587	ENSGALP00000005577	zinc finger protein 511 [Source:HGNC Symbol;Acc:HGNC:28445]	6	9398774	9403220	1	9398774	9403220	9398774	795	ZNF511	ensembl	7
1552	ENSGALG00000003540	-0.55391	0.681172	6.15922	9.0421	TRUE	0.380557	ENSGALT00000005602	ENSGALP00000005592	centrosomal protein 95 [Source:HGNC Symbol;Acc:HGNC:25141]	18	6970209	6982733	1	6970209	6982733	6970209	2481	CEP95	ensembl	6
1553	ENSGALG00000003547	-0.224148	0.856101	24.0123	28.0485	TRUE	0.0204465	ENSGALT00000005609	ENSGALP00000005599	S-phase kinase associated protein 2 [Source:NCBI gene;Acc:427437]	Z	10979414	10990078	1	10979414	10990078	10979414	3019	SKP2	ensembl	5
1557	ENSGALG00000003553	-3.27684	0.103175	0.00920267	0.0891949	TRUE	0.10604	ENSGALT00000005620	ENSGALP00000005610	ATP binding cassette subfamily A member 12 [Source:HGNC Symbol;Acc:HGNC:14637]	7	4266827	4314212	-1	4266827	4314212	4314212	6642	ABCA12	ensembl	5
1563	ENSGALG00000003562	-0.944183	0.519724	0.612603	1.17871	TRUE	0.321752	ENSGALT00000064163	ENSGALP00000048785	neuronal pentraxin 2 [Source:HGNC Symbol;Acc:HGNC:7953]	14	1225063	1235848	1	1225063	1234947	1225063	1269	NPTX2	ensembl	5
1564	ENSGALG00000003563	0.409742	1.32845	43.3842	32.6578	TRUE	0.437948	ENSGALT00000005643	ENSGALP00000005633	tyrosyl-tRNA synthetase [Source:NCBI gene;Acc:419666]	23	5279493	5284301	-1	5279493	5284301	5284301	2330	YARS	ensembl	5
1570	ENSGALG00000003572	0.294355	1.22634	6.39514	5.21484	TRUE	0.469521	ENSGALT00000005655	ENSGALP00000005645	Rho/Rac guanine nucleotide exchange factor 18 [Source:NCBI gene;Acc:420132]	28	4085166	4125847	-1	4085166	4111924	4111924	6719		ensembl	5
1573	ENSGALG00000003578	-0.283963	0.821332	4.13686	5.03677	TRUE	0.106166	ENSGALT00000005664	ENSGALP00000005654	fibronectin 1 [Source:NCBI gene;Acc:396133]	7	4390375	4439659	-1	4390375	4439458	4439458	8308	FN1	ensembl	5
1574	ENSGALG00000003580	-0.47832	0.717813	60.2124	83.8831	TRUE	0.270475	ENSGALT00000005666	ENSGALP00000005656	matrix metallopeptidase 2 [Source:NCBI gene;Acc:386583]	11	3807841	3842546	-1	3807841	3842546	3842546	3084	MMP2	ensembl	6
1575	ENSGALG00000003584	0.968628	1.95698	194.494	99.3846	TRUE	0.380639	ENSGALT00000005672	ENSGALP00000005662	karyopherin subunit alpha 2 [Source:NCBI gene;Acc:417420]	18	7053034	7058678	-1	7053034	7058678	7058678	2098	KPNA2	ensembl	3
1577	ENSGALG00000003590	-1.03335	0.488574	2.34363	4.79688	TRUE	0.380679	ENSGALT00000034629	ENSGALP00000033986	chromosome 17 open reading frame 58 [Source:HGNC Symbol;Acc:HGNC:27568]	18	7060623	7067829	1	7060623	7067829	7060623	2256	C17orf58	ensembl	5
1578	ENSGALG00000003594	0.825995	1.77276	6.55098	3.69536	TRUE	0.473675	ENSGALT00000005683	ENSGALP00000005673	ankyrin 1 [Source:HGNC Symbol;Acc:HGNC:492]	22	2643819	2666293	-1	2643819	2666293	2666293	5547	ANK1	ensembl	6
1581	ENSGALG00000003597	0.578678	1.49348	178.378	119.438	TRUE	0.438051	ENSGALT00000005690	ENSGALP00000005680	adenylate kinase 2 [Source:HGNC Symbol;Acc:HGNC:362]	23	5337092	5343837	-1	5337092	5343837	5343837	1536	AK2	ensembl	5
1585	ENSGALG00000003605	-0.832971	0.561372	5.76994	10.2783	TRUE	0.0205347	ENSGALT00000005708	ENSGALP00000005698	Nipped-B homolog-like [Source:NCBI gene;Acc:427439]	Z	11297074	11454131	1	11297074	11454131	11297074	8692		ensembl	5
1589	ENSGALG00000003628	-0.490241	0.711906	3.53738	4.96888	TRUE	0.244413	ENSGALT00000088278	ENSGALP00000061713		10	4197278	4225106	-1	4197278	4208650	4208650	1772		ensembl	6
1590	ENSGALG00000003631	-1.12202	0.45945	2.23124	4.85632	TRUE	0.0205641	ENSGALT00000005754	ENSGALP00000005744		Z	11521789	11531898	-1	11521789	11531898	11531898	2082		ensembl	5
1593	ENSGALG00000003641	0.517005	1.43098	2.5309	1.76865	TRUE	0.473737	ENSGALT00000005766	ENSGALP00000005756	lysine acetyltransferase 6A [Source:HGNC Symbol;Acc:HGNC:13013]	22	2698595	2723390	-1	2698595	2723390	2723390	5958	KAT6A	ensembl	6
1596	ENSGALG00000003645	0.790049	1.72913	1.32465	0.766077	TRUE	0.360777	ENSGALT00000005779	ENSGALP00000005769	phosphatidylinositol transfer protein membrane associated 2 [Source:HGNC Symbol;Acc:HGNC:21044]	15	5177208	5234249	1	5177208	5234249	5177208	4026	PITPNM2	ensembl	6
1598	ENSGALG00000003648	-0.477622	0.71816	6.61527	9.21141	TRUE	0.0525365	ENSGALT00000032758	ENSGALP00000032121	small VCP interacting protein [Source:NCBI gene;Acc:771022]	5	3016548	3020336	-1	3016548	3020336	3020336	1252	SVIP	ensembl	5
1599	ENSGALG00000003650	0.218232	1.16331	52.3754	45.0229	TRUE	0.380761	ENSGALT00000005785	ENSGALP00000005775	nucleolar protein 11 [Source:NCBI gene;Acc:417423]	18	7120865	7131933	-1	7120865	7131933	7131933	2358	NOL11	ensembl	5
1604	ENSGALG00000003658	0.681192	1.60346	2.90861	1.81395	TRUE	0.342904	ENSGALT00000005796	ENSGALP00000005786	DEAH-box helicase 35 [Source:HGNC Symbol;Acc:HGNC:15861]	20	3979358	4005682	1	3979358	4005682	3979358	2112	DHX35	ensembl	4
1608	ENSGALG00000003665	0.30624	1.23648	18.4548	14.9253	TRUE	0.407237	ENSGALT00000089856	ENSGALP00000059439	phosphatidylinositol glycan anchor biosynthesis class S [Source:HGNC Symbol;Acc:HGNC:14937]	19	5732371	5736475	-1	5732371	5736475	5736475	2023	PIGS	ensembl	5
1609	ENSGALG00000003670	0.440499	1.35707	6.73265	4.96115	TRUE	0.343039	ENSGALT00000005816	ENSGALP00000055757	MAF bZIP transcription factor B [Source:NCBI gene;Acc:419173]	20	4836751	4839401	-1	4836751	4839401	4839401	2651	MAFB	ensembl	6
1611	ENSGALG00000003674	1.00976	2.01357	2.67101	1.3265	TRUE	0	ENSGALT00000005822	ENSGALP00000005812	dehydrogenase E1 and transketolase domain containing 1 [Source:HGNC Symbol;Acc:HGNC:23537]	1	6275964	6292436	1	6275964	6292436	6275964	2769	DHTKD1	ensembl	5
1614	ENSGALG00000003681	0.35128	1.27569	34.1611	26.7785	TRUE	0.343084	ENSGALT00000005832	ENSGALP00000005822	DNA topoisomerase I [Source:NCBI gene;Acc:396004]	20	4865269	5043775	1	4865269	5043775	4865269	3154	TOP1	ensembl	5
1616	ENSGALG00000003683	0.427293	1.34471	38.117	28.3459	TRUE	0.394719	ENSGALT00000005834	ENSGALP00000005824	mediator complex subunit 27 [Source:NCBI gene;Acc:417172]	17	6810486	6891412	-1	6810486	6891412	6891412	1339	MED27	ensembl	5
1618	ENSGALG00000003687	0.322964	1.2509	18.3928	14.7037	TRUE	0.360862	ENSGALT00000005840	ENSGALP00000005830	2-oxoglutarate and iron dependent oxygenase domain containing 2 [Source:HGNC Symbol;Acc:HGNC:25823]	15	5242479	5247808	-1	5242479	5247808	5247808	1429	OGFOD2	ensembl	5
1619	ENSGALG00000003688	-0.425674	0.744491	13.7812	18.5109	TRUE	0.0205935	ENSGALT00000005842	ENSGALP00000005832	nucleoporin 155 [Source:HGNC Symbol;Acc:HGNC:8063]	Z	11533897	11564728	-1	11533897	11564728	11564728	4167	NUP155	ensembl	5
1623	ENSGALG00000003693	0.140462	1.10226	10.1674	9.2242	TRUE	0.438155	ENSGALT00000064867	ENSGALP00000058569	microtubule-actin crosslinking factor 1 [Source:HGNC Symbol;Acc:HGNC:13664]	23	5359116	5470470	1	5359116	5470470	5359116	18357	MACF1	ensembl	5
1631	ENSGALG00000003708	-0.672786	0.627294	11.5941	18.4827	TRUE	0.020623	ENSGALT00000005878	ENSGALP00000005868	WD repeat domain 70 [Source:NCBI gene;Acc:427444]	Z	11566340	11702225	1	11566340	11702225	11566340	2607	WDR70	ensembl	3
1633	ENSGALG00000003712	0.696212	1.62025	6.28933	3.88172	TRUE	0.39468	ENSGALT00000005891	ENSGALP00000005881	Rap guanine nucleotide exchange factor 1 [Source:HGNC Symbol;Acc:HGNC:4568]	17	6717452	6765406	-1	6717452	6765406	6765406	3144	RAPGEF1	ensembl	5
1635	ENSGALG00000003716	-1.50745	0.351732	1.16294	3.30632	TRUE	0.0206525	ENSGALT00000005897	ENSGALP00000005887	glial cell derived neurotrophic factor [Source:HGNC Symbol;Acc:HGNC:4232]	Z	11726943	11742980	-1	11726943	11742980	11742980	657	GDNF	ensembl	4
1636	ENSGALG00000003717	-0.157286	0.89671	29.825	33.2605	TRUE	0.469678	ENSGALT00000048011	ENSGALP00000046948	myosin IXB [Source:NCBI gene;Acc:420135]	28	4177071	4217351	-1	4177071	4208740	4208740	7475	MYO9B	ensembl	6
1637	ENSGALG00000003720	0.54259	1.45659	8.03641	5.51729	TRUE	0.287344	ENSGALT00000005906	ENSGALP00000005896	Fanconi anemia complementation group D2 [Source:NCBI gene;Acc:415935]	12	2737321	2782930	-1	2737321	2782930	2782930	4332	FANCD2	ensembl	5
1639	ENSGALG00000003726	-0.402296	0.756653	5.4855	7.24968	TRUE	0.0207116	ENSGALT00000005914	ENSGALP00000005904	EGF like
1640	ENSGALG00000003727	0.433685	1.35068	28.2703	20.9304	TRUE	0.46971	ENSGALT00000005915	ENSGALP00000005905	HAUS augmin like complex subunit 8 [Source:HGNC Symbol;Acc:HGNC:30532]	28	4217427	4224451	1	4217427	4223772	4217427	1119	HAUS8	ensembl	6
1641	ENSGALG00000003731	0.44785	1.36401	6.72831	4.93276	TRUE	0.419324	ENSGALT00000005919	ENSGALP00000005909	F-box protein 42 [Source:HGNC Symbol;Acc:HGNC:29249]	21	4331470	4369323	-1	4331470	4369323	4369323	2295	FBXO42	ensembl	5
1643	ENSGALG00000003733	-0.784984	0.580358	2.61577	4.50717	TRUE	0.0207412	ENSGALT00000005924	ENSGALP00000005914	leukemia inhibitory factor receptor alpha [Source:NCBI gene;Acc:395262]	Z	12007504	12048425	-1	12007504	12048425	12048425	4101	LIFR	ensembl	5
1644	ENSGALG00000003734	0.477406	1.39224	23.1829	16.6515	TRUE	0.41936	ENSGALT00000005925	ENSGALP00000005915	SUZ RNA binding domain containing 1 [Source:NCBI gene;Acc:419462]	21	4371057	4383502	1	4371057	4383502	4371057	2953	SZRD1	ensembl	3
1649	ENSGALG00000003743	-1.03086	0.489419	2.65445	5.42368	TRUE	0.360991	ENSGALT00000005939	ENSGALP00000005929	VPS37B
1651	ENSGALG00000003745	0.332969	1.2596	113.273	89.9273	TRUE	0.419397	ENSGALT00000084055	ENSGALP00000064787	NECAP endocytosis associated 2 [Source:NCBI gene;Acc:419464]	21	4383972	4389687	1	4383972	4389666	4383972	2004	NECAP2	ensembl	6
1652	ENSGALG00000003747	-0.435997	0.739183	5.49642	7.4358	TRUE	0.0207708	ENSGALT00000005943	ENSGALP00000005933	oncostatin M receptor [Source:HGNC Symbol;Acc:HGNC:8507]	Z	12151430	12180916	1	12151430	12180916	12151430	3086	OSMR	ensembl	5
1653	ENSGALG00000003748	-0.126827	0.915844	19.9954	21.8328	TRUE	0.052331	ENSGALT00000060811	ENSGALP00000056566	anoctamin 5 [Source:NCBI gene;Acc:422973]	5	2699425	2749644	1	2699425	2746250	2699425	2871	ANO5	ensembl	5
1659	ENSGALG00000003759	-1.3167	0.401451	0.482228	1.20121	TRUE	0.244813	ENSGALT00000005967	ENSGALP00000005957	RAR related orphan receptor A [Source:NCBI gene;Acc:415377]	10	4872253	4975286	1	4872253	4975286	4872253	4373	RORA	ensembl	5
1662	ENSGALG00000003770	-0.357549	0.78049	31.43	40.2696	TRUE	0.244927	ENSGALT00000085466	ENSGALP00000063929	annexin A2 [Source:NCBI gene;Acc:396297]	10	5019352	5044352	1	5019352	5044048	5019352	1571	ANXA2	ensembl	7
1663	ENSGALG00000003771	0.649247	1.56835	2.02321	1.29003	TRUE	0.469836	ENSGALT00000005982	ENSGALP00000005972	SIN3 transcription regulator family member B [Source:HGNC Symbol;Acc:HGNC:19354]	28	4279731	4291081	-1	4279731	4291081	4291081	3414	SIN3B	ensembl	5
1664	ENSGALG00000003774	-0.240891	0.846223	30.5621	36.1159	TRUE	0.419542	ENSGALT00000047559	ENSGALP00000052140	ATPase 13A2 [Source:NCBI gene;Acc:419466]	21	4411149	4423378	-1	4411149	4423302	4423302	6515	ATP13A2	ensembl	6
1670	ENSGALG00000003788	0.385201	1.30604	30.6211	23.4457	TRUE	0.245041	ENSGALT00000006011	ENSGALP00000006001	BCL2 interacting protein 2 [Source:HGNC Symbol;Acc:HGNC:1083]	10	5315236	5324861	1	5315236	5321930	5315236	951	BNIP2	ensembl	6
1671	ENSGALG00000003789	0.86479	1.82107	11.388	6.25346	TRUE	0.394288	ENSGALT00000006013	ENSGALP00000006003	family with sequence similarity 78 member A [Source:HGNC Symbol;Acc:HGNC:25465]	17	6604164	6609807	-1	6604164	6609807	6609807	840	FAM78A	ensembl	5
1674	ENSGALG00000003794	0.396155	1.316	15.1396	11.5043	TRUE	0.470024	ENSGALT00000048018	ENSGALP00000046716	solute carrier family 35 member E1 [Source:HGNC Symbol;Acc:HGNC:20803]	28	4326847	4331603	1	4326847	4330797	4326847	1176	SLC35E1	ensembl	6
1676	ENSGALG00000003798	0.355693	1.2796	42.3721	33.1135	TRUE	0.322183	ENSGALT00000006023	ENSGALP00000006013	golgi to ER traffic protein 4 [Source:NCBI gene;Acc:416450]	14	2176463	2185844	1	2176463	2185844	2176463	2166	GET4	ensembl	4
1677	ENSGALG00000003799	0.217502	1.16272	22.6245	19.4583	TRUE	0.287501	ENSGALT00000006026	ENSGALP00000006016	ubiquitin specific peptidase 4 [Source:NCBI gene;Acc:415937]	12	2791047	2820241	-1	2791047	2820241	2820241	3138	USP4	ensembl	4
1682	ENSGALG00000003806	-0.145524	0.904051	696.411	770.322	TRUE	0.287605	ENSGALT00000066651	ENSGALP00000047073	ras homolog family member A [Source:NCBI gene;Acc:395442]	12	2825879	2844268	-1	2825879	2844200	2844200	1345	RHOA	ensembl	6
1684	ENSGALG00000003812	-0.384276	0.766163	37.9272	49.5028	TRUE	0.106356	ENSGALT00000087721	ENSGALP00000064619	ubiquitin conjugating enzyme E2 F (putative) [Source:NCBI gene;Acc:424015]	7	4583062	4646141	1	4583062	4645815	4583062	1378	UBE2F	ensembl	6
1686	ENSGALG00000003815	0.272867	1.20821	140.289	116.114	TRUE	0.343265	ENSGALT00000006049	ENSGALP00000006039	ribophorin II [Source:NCBI gene;Acc:419177]	20	5165779	5186674	1	5165779	5186674	5165779	2299	RPN2	ensembl	6
1688	ENSGALG00000003818	1.11603	2.1675	4.12188	1.90167	TRUE	0.312153	ENSGALT00000069054	ENSGALP00000048179	cytoplasmic FMR1 interacting protein 2 [Source:HGNC Symbol;Acc:HGNC:13760]	13	11367959	11407960	-1	11367959	11407960	11407960	3863	CYFIP2	ensembl	4
1689	ENSGALG00000003819	0.800938	1.74223	13.5831	7.79639	TRUE	0.322231	ENSGALT00000034244	ENSGALP00000033602	ArfGAP with dual PH domains 1 [Source:HGNC Symbol;Acc:HGNC:16486]	14	2188397	2214314	-1	2188397	2214314	2214314	846	ADAP1	ensembl	5
1691	ENSGALG00000003821	-0.503556	0.705366	10.2518	14.5341	TRUE	0.106419	ENSGALT00000006057	ENSGALP00000006047	receptor activity modifying protein 1 [Source:HGNC Symbol;Acc:HGNC:9843]	7	4646817	4656976	-1	4646817	4656976	4656976	1106	RAMP1	ensembl	5
1692	ENSGALG00000003824	0.302614	1.23338	21.8593	17.7232	TRUE	0.470055	ENSGALT00000057904	ENSGALP00000052633	calcium homeostasis endoplasmic reticulum protein [Source:NCBI gene;Acc:420144]	28	4335588	4347393	1	4335588	4346724	4335588	2970	CHERP	ensembl	5
1701	ENSGALG00000003842	0.76939	1.70455	11.8268	6.9384	TRUE	0.34331	ENSGALT00000006098	ENSGALP00000006088	growth hormone releasing hormone [Source:NCBI gene;Acc:419178]	20	5188787	5196285	-1	5188787	5196285	5196285	1628	GHRH	ensembl	5
1702	ENSGALG00000003845	0.517863	1.43183	22.5054	15.7179	TRUE	0.464325	ENSGALT00000006110	ENSGALP00000006100	MAP kinase interacting serine/threonine kinase 2 [Source:HGNC Symbol;Acc:HGNC:7111]	28	2131519	2137639	1	2131519	2137639	2131519	1377	MKNK2	ensembl	5
1705	ENSGALG00000003854	-0.642351	0.640668	3.96296	6.18566	TRUE	0.361335	ENSGALT00000006126	ENSGALP00000006116	intraflagellar transport 81 [Source:NCBI gene;Acc:416839]	15	5415128	5453796	-1	5415128	5453796	5453796	3748	IFT81	ensembl	4
1707	ENSGALG00000003857	0.611299	1.52763	8.65574	5.66611	TRUE	0.312251	ENSGALT00000006130	ENSGALP00000006120	IL2 inducible T cell kinase [Source:HGNC Symbol;Acc:HGNC:6171]	13	11417545	11445164	-1	11417545	11445164	11445164	1863	ITK	ensembl	5
1708	ENSGALG00000003859	-1.53987	0.343916	0.269269	0.782951	TRUE	0.447554	ENSGALT00000006132	ENSGALP00000006122	keratin 222 [Source:NCBI gene;Acc:420046]	27	4924119	4929721	-1	4924119	4929721	4929721	1362	KRT222	ensembl	4
1712	ENSGALG00000003863	-0.211533	0.863619	29.3041	33.9318	TRUE	0.361378	ENSGALT00000006151	ENSGALP00000006141	purinergic receptor P2X 7 [Source:HGNC Symbol;Acc:HGNC:8537]	15	5458325	5469803	1	5458325	5469803	5458325	1725	P2RX7	ensembl	5
1714	ENSGALG00000003875	0.793078	1.73277	3.30229	1.90579	TRUE	0.394171	ENSGALT00000006164	ENSGALP00000006154	ABL proto-oncogene 1
1715	ENSGALG00000003876	-1.15019	0.450565	27.5862	61.2257	TRUE	0.312398	ENSGALT00000006165	ENSGALP00000006155	T-cell immunoglobulin and mucin domain containing 4 [Source:NCBI gene;Acc:416250]	13	11469602	11484197	1	11469602	11484197	11469602	1673	TIMD4	ensembl	3
1717	ENSGALG00000003879	0.392398	1.31257	7.93177	6.04292	TRUE	0.438638	ENSGALT00000006168	ENSGALP00000006158	major facilitator superfamily domain containing 2A [Source:HGNC Symbol;Acc:HGNC:25897]	23	5554873	5562608	1	5554873	5562608	5554873	1915	MFSD2A	ensembl	5
1718	ENSGALG00000003880	0.180434	1.13322	29.9007	26.3855	TRUE	0.180376	ENSGALT00000006170	ENSGALP00000006160	syntaxin 10 [Source:NCBI gene;Acc:424413]	8	5822526	5836519	1	5822526	5836519	5822526	2815	STX10	ensembl	5
1719	ENSGALG00000003881	0.786525	1.72492	7.42778	4.30617	TRUE	0.00155501	ENSGALT00000006172	ENSGALP00000006162	ERCC excision repair 6 like
1724	ENSGALG00000003891	-0.288696	0.818641	4.65581	5.68724	TRUE	0.271558	ENSGALT00000054769	ENSGALP00000049747	zinc finger protein 423 [Source:HGNC Symbol;Acc:HGNC:16762]	11	6819994	7018204	1	6819994	7018204	6819994	7863	ZNF423	ensembl	5
1725	ENSGALG00000003893	0.400955	1.32038	24.9632	18.906	TRUE	0.180503	ENSGALT00000006190	ENSGALP00000006180	xenotropic and polytropic retrovirus receptor 1 [Source:HGNC Symbol;Acc:HGNC:12827]	8	5844984	5920281	-1	5844984	5920281	5920281	2440	XPR1	ensembl	5
1734	ENSGALG00000003913	0.454896	1.37068	5.9867	4.36768	TRUE	0.245726	ENSGALT00000034521	ENSGALP00000033878	methylmalonyl-CoA epimerase [Source:NCBI gene;Acc:415385]	10	5733315	5743137	1	5733315	5743137	5733315	2966	MCEE	ensembl	6
1737	ENSGALG00000003919	-0.274244	0.826884	25.0125	30.2492	TRUE	0.312496	ENSGALT00000006244	ENSGALP00000006234	mitochondrial ribosomal protein L22 [Source:HGNC Symbol;Acc:HGNC:14480]	13	12009059	12015782	-1	12009059	12015782	12015782	1542	MRPL22	ensembl	5
1739	ENSGALG00000003921	-0.24671	0.842816	47.1476	55.9405	TRUE	0.34358	ENSGALT00000006247	ENSGALP00000006237	dysbindin domain containing 2 [Source:HGNC Symbol;Acc:HGNC:15881]	20	5248043	5254471	-1	5248043	5254471	5254471	940	DBNDD2	ensembl	4
1740	ENSGALG00000003922	0.8129	1.75674	27.1684	15.4653	TRUE	0.447386	ENSGALT00000053578	ENSGALP00000052941	topoisomerase (DNA) II alpha [Source:NCBI gene;Acc:395570]	27	4838538	4857184	-1	4838538	4856296	4856296	7060	TOP2A	ensembl	7
1741	ENSGALG00000003923	-0.305864	0.808958	3.99302	4.936	TRUE	0.106863	ENSGALT00000006250	ENSGALP00000006240	collagen type VI alpha 3 chain [Source:NCBI gene;Acc:396548]	7	4808259	4861524	1	4808259	4861524	4808259	10552	COL6A3	ensembl	4
1742	ENSGALG00000003924	0.404771	1.32388	45.2087	34.1486	TRUE	0.180566	ENSGALT00000006255	ENSGALP00000006245	LHX4 antisense RNA 1 [Source:NCBI gene;Acc:424416]	8	5921795	5988483	1	5921795	5988483	5921795	1108	LHX4-AS1	ensembl	6
1748	ENSGALG00000003932	0.290073	1.2227	30.7454	25.1455	TRUE	0.34376	ENSGALT00000006265	ENSGALP00000006255	syndecan 4 [Source:NCBI gene;Acc:419184]	20	5273295	5288746	1	5273295	5288746	5273295	1500	SDC4	ensembl	5
1749	ENSGALG00000003933	0.347286	1.27217	44.1778	34.7264	TRUE	0.18063	ENSGALT00000006266	ENSGALP00000006256	quiescin Q6 sulfhydryl oxidase 1 [Source:NCBI gene;Acc:373914]	8	6001334	6008935	-1	6001334	6008935	6008935	2294	QSOX1	ensembl	4
1751	ENSGALG00000003936	0.511962	1.42599	147.629	103.527	TRUE	0.438707	ENSGALT00000006269	ENSGALP00000006259	palmitoyl-protein thioesterase 1 [Source:NCBI gene;Acc:419681]	23	5575818	5580472	-1	5575818	5580472	5580472	1563	PPT1	ensembl	3
1752	ENSGALG00000003937	0.380825	1.30209	9.9946	7.67584	TRUE	0.312545	ENSGALT00000006272	ENSGALP00000006262	gem nuclear organelle associated protein 5 [Source:HGNC Symbol;Acc:HGNC:20043]	13	12017387	12033276	1	12017387	12033276	12017387	4281	GEMIN5	ensembl	5
1754	ENSGALG00000003941	0.767557	1.70238	10.5009	6.16834	TRUE	0.394093	ENSGALT00000039554	ENSGALP00000038764	far upstream element binding protein 3 [Source:NCBI gene;Acc:417184]	17	6376557	6412680	1	6376557	6412680	6376557	1944	FUBP3	ensembl	5
1757	ENSGALG00000003947	0.114065	1.08227	173.075	159.918	TRUE	0.144695	ENSGALT00000051779	ENSGALP00000048024	heterogeneous nuclear ribonucleoprotein H3 [Source:NCBI gene;Acc:423686]	6	10560510	10567007	1	10560510	10567007	10560510	2482	HNRNPH3	ensembl	6
1758	ENSGALG00000003948	0.257178	1.19514	14.0329	11.7417	TRUE	0.287762	ENSGALT00000061450	ENSGALP00000046192	5'-aminolevulinate synthase 2 [Source:NCBI gene;Acc:552895]	12	2927404	2936421	1	2927404	2934247	2927404	2103	ALAS2	ensembl	6
1764	ENSGALG00000003966	-0.186139	0.878955	1348.83	1534.58	TRUE	0.407576	ENSGALT00000061900	ENSGALP00000044791	ribosomal protein L23a [Source:HGNC Symbol;Acc:HGNC:10317]	19	5802111	5804506	1	5802111	5804506	5802111	474	RPL23A	ensembl	6
1765	ENSGALG00000003969	0.360446	1.28382	25.1455	19.5864	TRUE	0.419724	ENSGALT00000089880	ENSGALP00000058992	ER membrane protein complex subunit 1 [Source:NCBI gene;Acc:419470]	21	4656305	4666268	-1	4656305	4660430	4660430	1928	EMC1	ensembl	6
1767	ENSGALG00000003973	0.239517	1.1806	31.7692	26.9094	TRUE	0.407651	ENSGALT00000006328	ENSGALP00000006318	TLC domain containing 1 [Source:NCBI gene;Acc:417575]	19	5807307	5808996	-1	5807307	5808996	5808996	1114	TLCD1	ensembl	5
1769	ENSGALG00000003977	0.526927	1.44086	46.9199	32.5639	TRUE	0.287814	ENSGALT00000006336	ENSGALP00000006326	twinfilin actin binding protein 2 [Source:NCBI gene;Acc:415940]	12	2935766	2954190	-1	2935766	2954190	2954190	2964	TWF2	ensembl	5
1771	ENSGALG00000003979	0.587304	1.50244	6.83152	4.54696	TRUE	0.407689	ENSGALT00000006340	ENSGALP00000006330	NIMA related kinase 8 [Source:HGNC Symbol;Acc:HGNC:13387]	19	5813949	5819423	1	5813949	5819423	5813949	1190	NEK8	ensembl	5
1774	ENSGALG00000003986	0.247192	1.18689	112.046	94.4025	TRUE	0.43881	ENSGALT00000006348	ENSGALP00000006338	PITH domain containing 1 [Source:HGNC Symbol;Acc:HGNC:25022]	23	5598141	5600060	1	5598141	5600060	5598141	633	PITHD1	ensembl	5
1780	ENSGALG00000004002	0.458087	1.37372	36.7244	26.7336	TRUE	0.438845	ENSGALT00000006375	ENSGALP00000006365	lysophospholipase II [Source:NCBI gene;Acc:419685]	23	5602159	5605993	1	5602159	5605993	5602159	1959	LYPLA2	ensembl	4
1781	ENSGALG00000004003	0.439189	1.35584	24.7536	18.257	TRUE	0.00152717	ENSGALT00000006376	ENSGALP00000006366	apoptosis inducing factor mitochondria associated 1 [Source:NCBI gene;Acc:428688]	4	1590795	1602749	1	1590795	1602749	1590795	2204	AIFM1	ensembl	6
1786	ENSGALG00000004018	1.30979	2.47906	3.38491	1.3654	TRUE	0.28797	ENSGALT00000006397	ENSGALP00000006387	glycerate kinase [Source:HGNC Symbol;Acc:HGNC:24247]	12	2986711	2993962	1	2986711	2993962	2986711	4686	GLYCTK	ensembl	5
1790	ENSGALG00000004034	0.0713512	1.0507	235.438	224.078	TRUE	0.41987	ENSGALT00000006425	ENSGALP00000006415	capping actin protein of muscle Z-line beta subunit [Source:NCBI gene;Acc:396418]	21	4679440	4732261	-1	4679440	4732261	4732261	1455	CAPZB	ensembl	6
1792	ENSGALG00000004037	0.591897	1.50723	11.173	7.41297	TRUE	0.144891	ENSGALT00000006429	ENSGALP00000006419	DNA replication helicase/nuclease 2 [Source:NCBI gene;Acc:423688]	6	10593818	10608366	-1	10593818	10608366	10608366	3266	DNA2	ensembl	5
1800	ENSGALG00000004047	0.325876	1.25343	34.5484	27.5632	TRUE	0.438879	ENSGALT00000006441	ENSGALP00000006431	UDP-galactose-4-epimerase [Source:HGNC Symbol;Acc:HGNC:4116]	23	5607021	5609856	-1	5607021	5609856	5609856	1794	GALE	ensembl	5
1803	ENSGALG00000004052	0.211321	1.15775	15.6877	13.5502	TRUE	0.393975	ENSGALT00000006449	ENSGALP00000006439	G protein-coupled receptor 107 [Source:NCBI gene;Acc:417186]	17	6289263	6319401	1	6289263	6319401	6289263	3113	GPR107	ensembl	5
1805	ENSGALG00000004057	0.266699	1.20305	53.6586	44.602	TRUE	0.438913	ENSGALT00000034945	ENSGALP00000034301	3-hydroxymethyl-3-methylglutaryl-CoA lyase [Source:NCBI gene;Acc:396316]	23	5610015	5613638	-1	5610015	5613638	5613638	1393	HMGCL	ensembl	6
1814	ENSGALG00000004070	-0.537721	0.688858	4.79783	6.96491	TRUE	0.322756	ENSGALT00000006473	ENSGALP00000006463	MICAL like 2 [Source:HGNC Symbol;Acc:HGNC:29672]	14	2534246	2556248	-1	2534246	2556248	2556248	2376	MICALL2	ensembl	5
1824	ENSGALG00000004088	0.351241	1.27566	33.4798	26.2451	TRUE	0.393936	ENSGALT00000006504	ENSGALP00000006494	formin binding protein 1 [Source:HGNC Symbol;Acc:HGNC:17069]	17	6198890	6284718	-1	6198890	6284718	6284718	1854	FNBP1	ensembl	5
1827	ENSGALG00000004097	-1.57431	0.335805	0.35412	1.05454	TRUE	0.42096	ENSGALT00000006520	ENSGALP00000006510	leucine rich repeat containing 38 [Source:HGNC Symbol;Acc:HGNC:27005]	21	5219212	5231535	1	5219212	5231535	5219212	1985	LRRC38	ensembl	5
1828	ENSGALG00000004098	0.451636	1.36759	36.7824	26.8958	TRUE	0.343986	ENSGALT00000006521	ENSGALP00000006511	serine/threonine kinase 4 [Source:NCBI gene;Acc:419187]	20	5330401	5370586	-1	5330401	5370586	5370586	4117	STK4	ensembl	4
1830	ENSGALG00000004104	0.520253	1.43421	9.2646	6.45974	TRUE	0.322804	ENSGALT00000006529	ENSGALP00000006519	integrator complex subunit 1 [Source:HGNC Symbol;Acc:HGNC:24555]	14	2565759	2592534	-1	2565759	2592534	2592534	6591	INTS1	ensembl	5
1831	ENSGALG00000004106	0.409714	1.32842	16.8115	12.6553	TRUE	0.0518703	ENSGALT00000055309	ENSGALP00000050337	7-dehydrocholesterol reductase [Source:NCBI gene;Acc:422982]	5	1630027	1636724	1	1630027	1635895	1630027	1700	DHCR7	ensembl	5
1832	ENSGALG00000004107	-0.109603	0.926843	1059.58	1143.21	TRUE	0.00149596	ENSGALT00000006532	ENSGALP00000006522	integral membrane protein 2A [Source:NCBI gene;Acc:422145]	4	1483212	1492246	-1	1483212	1492246	1492246	1814	ITM2A	ensembl	5
1833	ENSGALG00000004108	0.436941	1.35373	16.9508	12.5216	TRUE	0.145087	ENSGALT00000006533	ENSGALP00000006523	cell division cycle and apoptosis regulator 1 [Source:HGNC Symbol;Acc:HGNC:24236]	6	10735972	10754924	1	10735972	10754924	10735972	2782	CCAR1	ensembl	6
1835	ENSGALG00000004111	0.393364	1.31345	18.9524	14.4294	TRUE	0.00149209	ENSGALT00000006538	ENSGALP00000006528	G protein-coupled receptor 174 [Source:NCBI gene;Acc:422146]	4	1468241	1474098	1	1468241	1474098	1468241	2822	GPR174	ensembl	1
1838	ENSGALG00000004115	0.135294	1.09832	125.032	113.84	TRUE	0.272045	ENSGALT00000006542	ENSGALP00000006532	DnaJ heat shock protein family (Hsp40) member A2 [Source:NCBI gene;Acc:415744]	11	7836916	7847795	1	7836916	7847795	7836916	1921	DNAJA2	ensembl	6
1839	ENSGALG00000004116	-3.45741	0.0910366	0.0185675	0.203956	TRUE	0.10737	ENSGALT00000006545	ENSGALP00000006535	transient receptor potential cation channel subfamily M member 8 [Source:NCBI gene;Acc:424025]	7	5574232	5604112	1	5574232	5604112	5574232	3288	TRPM8	ensembl	5
1842	ENSGALG00000004122	0.250708	1.18979	212.305	178.439	TRUE	0.439017	ENSGALT00000084270	ENSGALP00000061097	proline rich nuclear receptor coactivator 2 [Source:NCBI gene;Acc:419688]	23	5625579	5629689	1	5625579	5627723	5625579	732	PNRC2	ensembl	5
1846	ENSGALG00000004129	3.12191	8.70537	3.45841	0.397273	TRUE	0.107433	ENSGALT00000070043	ENSGALP00000044476	secreted phosphoprotein 2 [Source:NCBI gene;Acc:396080]	7	5611450	5619226	1	5611450	5617526	5611450	960	SPP2	ensembl	6
1847	ENSGALG00000004133	0.297588	1.22909	88.785	72.2365	TRUE	0.439051	ENSGALT00000079204	ENSGALP00000056757	serine/arginine-rich splicing factor 10 [Source:NCBI gene;Acc:419689]	23	5630108	5640728	-1	5630108	5640705	5640705	1793	SRSF10	ensembl	5
1849	ENSGALG00000004141	4.08948	17.0238	10.8885	0.639603	TRUE	0.439086	ENSGALT00000006584	ENSGALP00000006574	liver basic fatty acid binding protein [Source:NCBI gene;Acc:395345]	23	5643194	5645711	-1	5643194	5645711	5645711	494	LBFABP	ensembl	4
1850	ENSGALG00000004143	0.102458	1.0736	170.734	159.03	TRUE	0.34412	ENSGALT00000044506	ENSGALP00000043305	tyrosine 3-monooxygenase/tryptophan 5-monooxygenase activation protein beta [Source:NCBI gene;Acc:419190]	20	5388593	5401582	-1	5388593	5401582	5401582	2677	YWHAB	ensembl	5
1851	ENSGALG00000004144	0.28801	1.22096	29.9015	24.4903	TRUE	0.145283	ENSGALT00000006591	ENSGALP00000006581	DExD-box helicase 21 [Source:HGNC Symbol;Acc:HGNC:2744]	6	10782146	10795181	1	10782146	10795181	10782146	2082	DDX21	ensembl	6
1859	ENSGALG00000004160	0.315326	1.24429	142.275	114.342	TRUE	0.313231	ENSGALT00000006615	ENSGALP00000006604	G3BP stress granule assembly factor 1 [Source:NCBI gene;Acc:416265]	13	12882808	12903831	-1	12882808	12903831	12903831	2371	G3BP1	ensembl	4
1860	ENSGALG00000004161	0.822755	1.76878	140.116	79.2164	TRUE	0.246525	ENSGALT00000006616	ENSGALP00000006605	cyclin B2 [Source:NCBI gene;Acc:415400]	10	6752260	6759377	-1	6752260	6759377	6759377	1486	CCNB2	ensembl	6
1861	ENSGALG00000004162	0.91956	1.89154	1.84311	0.974396	TRUE	0.381451	ENSGALT00000006617	ENSGALP00000006606	solute carrier family 16 member 6 [Source:HGNC Symbol;Acc:HGNC:10927]	18	7872473	7878562	-1	7872473	7878562	7878562	1824	SLC16A6	ensembl	5
1863	ENSGALG00000004166	0.34677	1.27171	13.2858	10.4472	TRUE	0.051768	ENSGALT00000040323	ENSGALP00000039522	VPS51
1865	ENSGALG00000004168	1.02756	2.03857	12.0822	5.92682	TRUE	0.470557	ENSGALT00000006628	ENSGALP00000039928	fem-1 homolog A [Source:HGNC Symbol;Acc:HGNC:16934]	28	4883400	4886316	-1	4883400	4886316	4886316	1586	FEM1A	ensembl	4
1866	ENSGALG00000004169	0.928545	1.90336	4.07128	2.139	TRUE	0.00146899	ENSGALT00000006629	ENSGALP00000006618	fibronectin type III domain containing 3A-like [Source:NCBI gene;Acc:422151]	4	1310797	1346333	-1	1310797	1346333	1346333	3896		ensembl	5
1867	ENSGALG00000004170	-0.178887	0.883384	50.8179	57.5264	TRUE	0.344345	ENSGALT00000006631	ENSGALP00000006620	adenosine deaminase [Source:NCBI gene;Acc:419194]	20	5501132	5513764	1	5501132	5513764	5501132	2655	ADA	ensembl	5
1870	ENSGALG00000004173	-2.65535	0.15873	0.0777661	0.489925	TRUE	0.181139	ENSGALT00000006634	ENSGALP00000060714	axonemal dynein light chain domain containing 1 [Source:HGNC Symbol;Acc:HGNC:26564]	8	6158567	6177748	-1	6158567	6177748	6177748	3144	AXDND1	ensembl	7
1872	ENSGALG00000004176	-0.351003	0.784039	206.172	262.961	TRUE	0.31328	ENSGALT00000006637	ENSGALP00000006626	antioxidant 1 copper chaperone [Source:NCBI gene;Acc:770231]	13	12905907	12910066	1	12905907	12910066	12905907	500	ATOX1	ensembl	4
1873	ENSGALG00000004179	0.447293	1.36348	13.9428	10.2259	TRUE	0.361507	ENSGALT00000039252	ENSGALP00000038461	anaphase promoting complex subunit 5 [Source:NCBI gene;Acc:416842]	15	5492611	5504275	-1	5492611	5504271	5504271	2413	ANAPC5	ensembl	6
1875	ENSGALG00000004184	-0.331353	0.794791	375.288	472.185	TRUE	0.313378	ENSGALT00000086044	ENSGALP00000059320	secreted protein acidic and cysteine rich [Source:NCBI gene;Acc:386571]	13	12919261	12927487	1	12919261	12926501	12919261	1131	SPARC	ensembl	6
1878	ENSGALG00000004189	0.512377	1.4264	13.9205	9.75921	TRUE	0.322947	ENSGALT00000006656	ENSGALP00000006645	MAF bZIP transcription factor K [Source:NCBI gene;Acc:395518]	14	2604611	2613769	1	2604611	2613175	2604611	784	MAFK	ensembl	5
1880	ENSGALG00000004191	0.343723	1.26903	23.6697	18.6518	TRUE	0.0516658	ENSGALT00000006659	ENSGALP00000006648	RIC8 guanine nucleotide exchange factor A [Source:NCBI gene;Acc:422987]	5	1588531	1599583	-1	1588531	1599583	1599583	2829	RIC8A	ensembl	4
1881	ENSGALG00000004192	0.269522	1.20541	13.9106	11.5402	TRUE	0.246695	ENSGALT00000006663	ENSGALP00000006652	SAFB like transcription modulator [Source:HGNC Symbol;Acc:HGNC:20709]	10	6810737	6833633	1	6810737	6833633	6810737	3111	SLTM	ensembl	5
1883	ENSGALG00000004195	0.912136	1.88183	23.8273	12.6618	TRUE	0.00146134	ENSGALT00000006667	ENSGALP00000006656	kinesin family member 4A [Source:NCBI gene;Acc:395823]	4	1283433	1300499	1	1283433	1300499	1283433	4420	KIF4A	ensembl	3
1888	ENSGALG00000004200	0.301999	1.23285	8.79551	7.13428	TRUE	0.47062	ENSGALT00000047472	ENSGALP00000047425	dipeptidyl peptidase 9 [Source:HGNC Symbol;Acc:HGNC:18648]	28	4925539	4944851	1	4925539	4942680	4925539	2708	DPP9	ensembl	5
1898	ENSGALG00000004222	0.218574	1.16358	20.5979	17.7022	TRUE	0.14574	ENSGALT00000006719	ENSGALP00000006708	hexokinase 1 [Source:NCBI gene;Acc:373889]	6	10882507	10909274	1	10882507	10909274	10882507	4518	HK1	ensembl	6
1899	ENSGALG00000004224	0.355249	1.27921	7.17591	5.60966	TRUE	0.323138	ENSGALT00000006722	ENSGALP00000006711	mitotic arrest deficient 1 like 1 [Source:HGNC Symbol;Acc:HGNC:6762]	14	2762766	3079913	-1	2762766	3079913	3079913	2253	MAD1L1	ensembl	5
1904	ENSGALG00000004231	-0.476615	0.718662	7.4791	10.407	TRUE	0.439189	ENSGALT00000040455	ENSGALP00000039657	Interferon lambda receptor 1 [Source:UniProtKB/Swiss-Prot;Acc:K9JA28]	23	5687284	5691773	-1	5687284	5691773	5691773	1704		ensembl	5
1906	ENSGALG00000004236	-0.353171	0.782861	10.5851	13.521	TRUE	0.107941	ENSGALT00000006741	ENSGALP00000006730	TRAF3 interacting protein 1 [Source:HGNC Symbol;Acc:HGNC:17861]	7	5913126	5949660	1	5913126	5949660	5913126	1998	TRAF3IP1	ensembl	6
1907	ENSGALG00000004237	0.105601	1.07594	60.5738	56.2983	TRUE	0.381533	ENSGALT00000034558	ENSGALP00000033915	protein kinase cAMP-dependent type I regulatory subunit alpha [Source:NCBI gene;Acc:417438]	18	7927304	7943491	1	7927304	7943491	7927304	3554	PRKAR1A	ensembl	6
1912	ENSGALG00000004244	-0.434077	0.740167	3.8865	5.25085	TRUE	0.344525	ENSGALT00000006749	ENSGALP00000006738	alpha tocopherol transfer protein like [Source:NCBI gene;Acc:419197]	20	5549544	5557118	-1	5549544	5557118	5557118	4498	TTPAL	ensembl	3
1916	ENSGALG00000004248	-1.24442	0.422079	1.01591	2.40693	TRUE	0.145805	ENSGALT00000006758	ENSGALP00000006747	tachykinin receptor 2 [Source:HGNC Symbol;Acc:HGNC:11527]	6	10910592	10916775	-1	10910592	10916775	10916775	1083	TACR2	ensembl	5
1920	ENSGALG00000004252	-0.517218	0.698718	87.2888	124.927	TRUE	0.470651	ENSGALT00000006765	ENSGALP00000006754	cathepsin L1-like [Source:NCBI gene;Acc:420160]	28	4944768	4948239	1	4944768	4948239	4944768	1251		ensembl	5
1924	ENSGALG00000004259	0.358971	1.28251	76.6046	59.7302	TRUE	0.408517	ENSGALT00000006773	ENSGALP00000006762	bleomycin hydrolase [Source:NCBI gene;Acc:395996]	19	6224236	6239656	-1	6224236	6239656	6239656	2308	BLMH	ensembl	5
1929	ENSGALG00000004266	-0.153387	0.899137	72.4008	80.5226	TRUE	0.470714	ENSGALT00000006783	ENSGALP00000006772	TNF alpha induced protein 8 like 1 [Source:NCBI gene;Acc:420162]	28	4954941	4961602	-1	4954941	4961320	4961320	1570	TNFAIP8L1	ensembl	4
1931	ENSGALG00000004270	-1.17201	0.443803	0.336416	0.758028	TRUE	0.24698	ENSGALT00000034428	ENSGALP00000033786	aldehyde dehydrogenase 1 family member A2 [Source:NCBI gene;Acc:395844]	10	7045146	7260351	1	7045146	7260351	7045146	3409	ALDH1A2	ensembl	6
1936	ENSGALG00000004280	1.95198	3.86906	0.560515	0.144871	TRUE	0.0511039	ENSGALT00000006804	ENSGALP00000006793	anoctamin 9 [Source:HGNC Symbol;Acc:HGNC:20679]	5	1498469	1507574	1	1498469	1507574	1498469	2181	ANO9	ensembl	5
1942	ENSGALG00000004293	1.59353	3.01786	0.494778	0.16395	TRUE	0.000148268	ENSGALT00000006829	ENSGALP00000006818	plasminogen [Source:NCBI gene;Acc:421580]	3	45526014	45546436	1	45526014	45546436	45526014	2409		ensembl	5
1944	ENSGALG00000004295	0.566965	1.4814	5.33915	3.60412	TRUE	0.408592	ENSGALT00000073053	ENSGALP00000043480	carboxypeptidase D [Source:HGNC Symbol;Acc:HGNC:2301]	19	6246344	6269003	1	6246344	6269003	6246344	3938	CPD	ensembl	5
1948	ENSGALG00000004304	0.0958741	1.06871	27.2081	25.4587	TRUE	0.247037	ENSGALT00000034417	ENSGALP00000033775	transcription factor 12 [Source:NCBI gene;Acc:396334]	10	7176016	7516317	-1	7176016	7515965	7515965	6518	TCF12	ensembl	6
1951	ENSGALG00000004310	0.620695	1.53762	4.10163	2.66753	TRUE	0.323567	ENSGALT00000006863	ENSGALP00000006852	tweety family member 3 [Source:HGNC Symbol;Acc:HGNC:22222]	14	3249590	3315833	-1	3249590	3315833	3315833	3435	TTYH3	ensembl	5
1952	ENSGALG00000004311	-0.649521	0.637492	9.22957	14.4779	TRUE	0.0245416	ENSGALT00000006867	ENSGALP00000006856	angiogenic factor with G-patch and FHA domains 1 [Source:NCBI gene;Acc:416364]	Z	23312501	23332416	-1	23312501	23332416	23332416	2106		ensembl	4
1953	ENSGALG00000004319	-0.961088	0.513669	4.1425	8.06453	TRUE	0.146197	ENSGALT00000006875	ENSGALP00000006864	nudix hydrolase 13 [Source:HGNC Symbol;Acc:HGNC:18827]	6	11177487	11185566	-1	11177487	11185566	11185566	1719	NUDT13	ensembl	5
1958	ENSGALG00000004325	-0.288656	0.818665	13.0996	16.0012	TRUE	0.146262	ENSGALT00000058801	ENSGALP00000047674	prolyl 4-hydroxylase subunit alpha 1 [Source:NCBI gene;Acc:423704]	6	11185397	11213752	1	11185397	11213752	11185397	5161	P4HA1	ensembl	6
1965	ENSGALG00000004336	-0.317776	0.802306	53.2211	66.3352	TRUE	0.00144237	ENSGALT00000006917	ENSGALP00000006906	inositol polyphosphate phosphatase like 1 [Source:HGNC Symbol;Acc:HGNC:6080]	4	1242567	1251009	-1	1242567	1251009	1251009	3929	INPPL1	ensembl	6
1968	ENSGALG00000004342	0.292774	1.22499	26.7894	21.869	TRUE	0.272315	ENSGALT00000063938	ENSGALP00000049556	origin recognition complex subunit 6 [Source:NCBI gene;Acc:415749]	11	7943732	7949228	-1	7943732	7949219	7949219	1676	ORC6	ensembl	5
1970	ENSGALG00000004345	-0.783832	0.580822	9.17155	15.7906	TRUE	0.146393	ENSGALT00000053023	ENSGALP00000045466	oncoprotein induced transcript 3 [Source:HGNC Symbol;Acc:HGNC:29953]	6	11229214	11258833	-1	11229214	11258833	11258833	1872	OIT3	ensembl	5
1974	ENSGALG00000004350	-1.00274	0.499052	1.79303	3.59287	TRUE	0.0244416	ENSGALT00000088403	ENSGALP00000060188	WD repeat domain 41 [Source:HGNC Symbol;Acc:HGNC:25601]	Z	23184073	23204624	1	23184073	23195365	23184073	649	WDR41	ensembl	6
1976	ENSGALG00000004353	-0.949164	0.517933	54.1127	104.478	TRUE	0.0243751	ENSGALT00000006944	ENSGALP00000006933	tubulin folding cofactor A [Source:NCBI gene;Acc:416367]	Z	23086496	23119109	1	23086496	23119109	23086496	1421	TBCA	ensembl	5
1982	ENSGALG00000004363	0.561598	1.4759	6.64368	4.50143	TRUE	0.108767	ENSGALT00000006957	ENSGALP00000006946	minichromosome maintenance complex component 3 associated protein [Source:HGNC Symbol;Acc:HGNC:6946]	7	6845929	6872806	-1	6845929	6872806	6872806	5396	MCM3AP	ensembl	5
1983	ENSGALG00000004364	0.931589	1.90738	12.6619	6.63839	TRUE	0.408667	ENSGALT00000065968	ENSGALP00000050338	ABR
1985	ENSGALG00000004366	0.14574	1.1063	31.6231	28.5846	TRUE	0.288126	ENSGALT00000076311	ENSGALP00000048912	BRCA1 associated protein 1 [Source:NCBI gene;Acc:415944]	12	3100374	3112954	-1	3100374	3112954	3112954	3330	BAP1	ensembl	5
1989	ENSGALG00000004370	0.879529	1.83978	3.92123	2.13137	TRUE	0.381735	ENSGALT00000084229	ENSGALP00000064623	mitogen-activated protein kinase kinase 6 [Source:HGNC Symbol;Acc:HGNC:6846]	18	8052645	8088396	1	8052645	8087995	8052645	1376	MAP2K6	ensembl	6
1991	ENSGALG00000004375	0.201552	1.14993	38.9606	33.8807	TRUE	0.272369	ENSGALT00000006976	ENSGALP00000006965	VPS35
1995	ENSGALG00000004383	0.227	1.1704	31.4787	26.8957	TRUE	0.408705	ENSGALT00000006990	ENSGALP00000006979	translocase of inner mitochondrial membrane 22 [Source:HGNC Symbol;Acc:HGNC:17317]	19	6342539	6346413	-1	6342539	6346413	6346413	1467	TIMM22	ensembl	4
1997	ENSGALG00000004387	0.170017	1.12507	19.7506	17.555	TRUE	0.247833	ENSGALT00000006995	ENSGALP00000006984	dyslexia susceptibility 1 candidate 1 [Source:NCBI gene;Acc:415409]	10	7931180	7968970	1	7931180	7939136	7931180	1837	CCPG1	ensembl	6
1998	ENSGALG00000004390	-0.409275	0.753002	13.2908	17.6505	TRUE	0.0243419	ENSGALT00000006998	ENSGALP00000006987	adaptor related protein complex 3 subunit beta 1 [Source:HGNC Symbol;Acc:HGNC:566]	Z	22789995	22948814	1	22789995	22948814	22789995	3408	AP3B1	ensembl	4
2000	ENSGALG00000004394	-2.50745	0.175866	0.145951	0.829896	TRUE	0.108513	ENSGALT00000007004	ENSGALP00000006993	poly(rC) binding protein 3 [Source:NCBI gene;Acc:100858906]	7	6693921	6709659	1	6693921	6709659	6693921	1047		ensembl	5
2001	ENSGALG00000004397	1.06615	2.09384	2.29997	1.09844	TRUE	0.36215	ENSGALT00000007010	ENSGALP00000006999	MLX interacting protein [Source:HGNC Symbol;Acc:HGNC:17055]	15	5796666	5813999	1	5796666	5813999	5796666	2445	MLXIP	ensembl	6
2002	ENSGALG00000004398	-0.165435	0.891659	17.9704	20.1539	TRUE	0.323852	ENSGALT00000007013	ENSGALP00000007002	caspase recruitment domain family member 11 [Source:NCBI gene;Acc:416476]	14	3435737	3475031	-1	3435737	3475021	3475021	4172	CARD11	ensembl	5
2005	ENSGALG00000004410	0.181804	1.1343	137.154	120.915	TRUE	0.146719	ENSGALT00000007029	ENSGALP00000007017	anaphase promoting complex subunit 16 [Source:HGNC Symbol;Acc:HGNC:26976]	6	11462949	11470050	-1	11462949	11470050	11470050	976	ANAPC16	ensembl	5
2007	ENSGALG00000004413	0.378868	1.30032	11.9511	9.19088	TRUE	0.38206	ENSGALT00000007033	ENSGALP00000007021	solute carrier family 39 member 11 [Source:HGNC Symbol;Acc:HGNC:14463]	18	8983743	9058320	-1	8983743	9056469	9056469	2274	SLC39A11	ensembl	5
2008	ENSGALG00000004416	-0.340863	0.789569	34.6914	43.9372	TRUE	0.408855	ENSGALT00000007038	ENSGALP00000007026	tetratricopeptide repeat domain 19 [Source:HGNC Symbol;Acc:HGNC:26006]	19	6458401	6462845	1	6458401	6462845	6458401	1236	TTC19	ensembl	5
2012	ENSGALG00000004425	0.428419	1.34576	9.45406	7.02508	TRUE	0.0243087	ENSGALT00000086020	ENSGALP00000062152	secretory carrier membrane protein 1 [Source:NCBI gene;Acc:416368]	Z	22722763	22759285	-1	22722763	22746174	22746174	1536	SCAMP1	ensembl	6
2014	ENSGALG00000004431	0.161287	1.11828	113.784	101.748	TRUE	0.146915	ENSGALT00000007055	ENSGALP00000007043	secretion associated Ras related GTPase 1A [Source:HGNC Symbol;Acc:HGNC:10534]	6	11504396	11508532	-1	11504396	11508532	11508532	1437	SAR1A	ensembl	4
2016	ENSGALG00000004436	-0.681149	0.623669	1.24273	1.99262	TRUE	0.323948	ENSGALT00000007060	ENSGALP00000007048	Gallus gallus cytochrome P450 family 3 subfamily A member 4 (CYP3A4)
2018	ENSGALG00000004438	-0.396001	0.759962	17.368	22.8537	TRUE	0.0242093	ENSGALT00000038612	ENSGALP00000037820	arylsulfatase B [Source:HGNC Symbol;Acc:HGNC:714]	Z	22502430	22568199	1	22502430	22568199	22502430	1545	ARSB	ensembl	5
2019	ENSGALG00000004440	0.212674	1.15883	28.3518	24.4658	TRUE	0.362321	ENSGALT00000007064	ENSGALP00000007052	VPS33A
2021	ENSGALG00000004442	0.532994	1.44693	125.63	86.8254	TRUE	0.14698	ENSGALT00000007067	ENSGALP00000007055	pyrophosphatase (inorganic) 1 [Source:HGNC Symbol;Acc:HGNC:9226]	6	11508772	11517038	-1	11508772	11517038	11517038	1220	PPA1	ensembl	5
2022	ENSGALG00000004444	0.640942	1.55935	4.06475	2.6067	TRUE	0.272477	ENSGALT00000007069	ENSGALP00000007057	SHC binding and spindle associated 1 [Source:HGNC Symbol;Acc:HGNC:29547]	11	7987726	8002145	1	7987726	8002145	7987726	2000	SHCBP1	ensembl	5
2024	ENSGALG00000004448	-1.10691	0.464287	0.545751	1.17546	TRUE	0.1819	ENSGALT00000007079	ENSGALP00000007067	BMP/retinoic acid inducible neural specific 2 [Source:HGNC Symbol;Acc:HGNC:13746]	8	6734402	6739573	-1	6734402	6739573	6739573	2352	BRINP2	ensembl	5
2026	ENSGALG00000004455	-0.207606	0.865973	4.21867	4.8716	TRUE	1.13e-05	ENSGALT00000060144	ENSGALP00000051381	ubiquitin specific peptidase 34 [Source:NCBI gene;Acc:421193]	3	2200547	2353029	-1	2200547	2353024	2353024	14426	USP34	ensembl	6
2027	ENSGALG00000004460	0.385773	1.30656	7.76225	5.94098	TRUE	0.324043	ENSGALT00000007098	ENSGALP00000007086	forkhead box K1 [Source:HGNC Symbol;Acc:HGNC:23480]	14	3958384	4000740	1	3958384	4000740	3958384	2134	FOXK1	ensembl	5
2029	ENSGALG00000004467	0.20331	1.15134	12.9167	11.2189	TRUE	0.362364	ENSGALT00000007113	ENSGALP00000007101	CAP-Gly domain containing linker protein 1 [Source:NCBI gene;Acc:395784]	15	5855907	5907889	-1	5855907	5907889	5907889	4621	CLIP1	ensembl	5
2034	ENSGALG00000004476	-1.49607	0.354518	6.63373	18.7119	TRUE	0.288178	ENSGALT00000007127	ENSGALP00000007115	semaphorin 3G [Source:HGNC Symbol;Acc:HGNC:30400]	12	3114601	3121990	-1	3114601	3121990	3121990	2345	SEMA3G	ensembl	4
2035	ENSGALG00000004477	0.449185	1.36527	3.52356	2.58085	TRUE	0.408892	ENSGALT00000007130	ENSGALP00000007118	nuclear receptor corepressor 1 [Source:HGNC Symbol;Acc:HGNC:7672]	19	6466653	6508512	-1	6466653	6508512	6508512	7323	NCOR1	ensembl	5
2036	ENSGALG00000004480	-0.196882	0.872434	41.9033	48.0303	TRUE	0.272963	ENSGALT00000007136	ENSGALP00000007124	chromosome 11 C19orf12 homolog [Source:NCBI gene;Acc:415757]	11	8519434	8526002	-1	8519434	8525974	8525974	1314	C11H19orf12	ensembl	4
2038	ENSGALG00000004486	-0.196548	0.872636	24.6284	28.223	TRUE	0.362407	ENSGALT00000007145	ENSGALP00000007133	zinc finger CCHC-type containing 8 [Source:NCBI gene;Acc:416862]	15	5923528	5935554	-1	5923528	5935554	5935554	2838	ZCCHC8	ensembl	7
2040	ENSGALG00000004491	-2.02202	0.246213	0.0994581	0.403952	TRUE	0.0241762	ENSGALT00000007151	ENSGALP00000007139	dimethylglycine dehydrogenase [Source:HGNC Symbol;Acc:HGNC:24475]	Z	22463196	22497298	1	22463196	22497298	22463196	2151	DMGDH	ensembl	5
2042	ENSGALG00000004493	-0.288683	0.818649	73.3301	89.5745	TRUE	0.36245	ENSGALT00000007158	ENSGALP00000007146	arginine and serine rich coiled-coil 2 [Source:NCBI gene;Acc:416864]	15	5936171	5948646	-1	5936171	5948646	5948646	1798	RSRC2	ensembl	6
2045	ENSGALG00000004496	0.283963	1.21753	17.9355	14.731	TRUE	0.313672	ENSGALT00000007164	ENSGALP00000007152	TNFAIP3 interacting protein 1 [Source:HGNC Symbol;Acc:HGNC:16903]	13	13051554	13056671	1	13051554	13056671	13051554	1917	TNIP1	ensembl	7
2053	ENSGALG00000004509	-0.162911	0.893221	4804.25	5378.57	TRUE	0.409005	ENSGALT00000061244	ENSGALP00000053353	Gallus gallus ubiquitin B (UBB)
2059	ENSGALG00000004521	-1.1411	0.453413	314.165	692.889	TRUE	0.313769	ENSGALT00000007197	ENSGALP00000007185	glutathione peroxidase 3 [Source:NCBI gene;Acc:427638]	13	13057890	13059882	-1	13057890	13059882	13059882	1023	GPX3	ensembl	5
2060	ENSGALG00000004523	0.65702	1.57682	3.93879	2.49793	TRUE	0.421286	ENSGALT00000007199	ENSGALP00000007187	mitofusin 2 [Source:HGNC Symbol;Acc:HGNC:16877]	21	5503613	5512548	-1	5503613	5512548	5512548	2268	MFN2	ensembl	6
2063	ENSGALG00000004529	0.160097	1.11736	114.156	102.165	TRUE	0.362536	ENSGALT00000078532	ENSGALP00000044146	VPS29
2065	ENSGALG00000004531	0.259557	1.19711	38.5249	32.1815	TRUE	0.421322	ENSGALT00000007216	ENSGALP00000007204	procollagen-lysine
2067	ENSGALG00000004533	0.928178	1.90287	9.45344	4.96799	TRUE	0.421358	ENSGALT00000007218	ENSGALP00000007206	KIAA2013 [Source:HGNC Symbol;Acc:HGNC:28513]	21	5531113	5536808	1	5531113	5536808	5531113	1749	KIAA2013	ensembl	6
2071	ENSGALG00000004545	-3.27684	0.103175	0.018918	0.183359	TRUE	0.248174	ENSGALT00000007237	ENSGALP00000007225	WD repeat domain 72 [Source:HGNC Symbol;Acc:HGNC:26790]	10	8304412	8398284	1	8304412	8398284	8304412	3231	WDR72	ensembl	5
2073	ENSGALG00000004553	-0.243852	0.844488	43.2558	51.2214	TRUE	0.147438	ENSGALT00000007247	ENSGALP00000007235	sphingosine-1-phosphate lyase 1 [Source:NCBI gene;Acc:423714]	6	11594182	11615973	1	11594182	11615973	11594182	4601	SGPL1	ensembl	5
2074	ENSGALG00000004554	0.158327	1.11599	85.8507	76.9277	TRUE	0.182408	ENSGALT00000007248	ENSGALP00000007236	calcyclin binding protein [Source:HGNC Symbol;Acc:HGNC:30423]	8	7122597	7129183	-1	7122597	7129183	7129183	2141	CACYBP	ensembl	6
2075	ENSGALG00000004555	0.442314	1.35878	94.8295	69.7901	TRUE	0.313916	ENSGALT00000083615	ENSGALP00000058710	RNA binding motif protein 22 [Source:NCBI gene;Acc:416270]	13	13077785	13084895	1	13077785	13084634	13077785	1350	RBM22	ensembl	4
2078	ENSGALG00000004562	-0.115474	0.923079	41.4136	44.8647	TRUE	0.362664	ENSGALT00000007260	ENSGALP00000007248	hydrogen voltage gated channel 1 [Source:NCBI gene;Acc:416871]	15	6026586	6036124	-1	6026586	6036124	6036124	5951	HVCN1	ensembl	4
2083	ENSGALG00000004572	2.69614	6.48067	8.56761	1.32203	TRUE	0.421431	ENSGALT00000007278	ENSGALP00000007266	C-type natriuretic peptide 3 [Source:NCBI gene;Acc:419487]	21	5567066	5568801	1	5567066	5568801	5567066	717	NPPC	ensembl	4
2086	ENSGALG00000004578	0.169908	1.12499	20.1191	17.8839	TRUE	0.182535	ENSGALT00000073835	ENSGALP00000056612	RAB GTPase activating protein 1 like [Source:NCBI gene;Acc:424438]	8	7136271	7334536	-1	7136271	7144851	7144851	1105	RABGAP1L	ensembl	5
2087	ENSGALG00000004581	0.35378	1.2779	6.62966	5.18792	TRUE	0.314014	ENSGALT00000076331	ENSGALP00000047711	N-deacetylase and N-sulfotransferase 1 [Source:HGNC Symbol;Acc:HGNC:7680]	13	13114617	13132620	-1	13114617	13123083	13123083	2637	NDST1	ensembl	4
2089	ENSGALG00000004583	0.22153	1.16597	24.2747	20.8193	TRUE	0.382788	ENSGALT00000089593	ENSGALP00000058755	NPL4 homolog
2091	ENSGALG00000004588	-0.230058	0.852601	1112.26	1304.55	TRUE	0.314063	ENSGALT00000007299	ENSGALP00000007287	ribosomal protein S14 [Source:NCBI gene;Acc:416275]	13	13139427	13144158	1	13139427	13144158	13139427	2247	RPS14	ensembl	5
2094	ENSGALG00000004593	-0.727649	0.603887	22.1926	36.7496	TRUE	0.345288	ENSGALT00000007309	ENSGALP00000007297	sulfatase 2 [Source:HGNC Symbol;Acc:HGNC:20392]	20	6110103	6166886	-1	6110103	6166886	6166886	2589	SULF2	ensembl	5
2095	ENSGALG00000004594	-0.216178	0.860843	6299.6	7317.95	TRUE	0.314111	ENSGALT00000040533	ENSGALP00000039736	CD74 molecule [Source:NCBI gene;Acc:414741]	13	13146841	13150694	1	13146841	13150694	13146841	1467	CD74	ensembl	6
2099	ENSGALG00000004610	0.690749	1.61412	9.22042	5.71234	TRUE	0.362878	ENSGALT00000007335	ENSGALP00000007323	SH2B adaptor protein 3 [Source:HGNC Symbol;Acc:HGNC:29605]	15	6163560	6174287	1	6163560	6174287	6163560	1770	SH2B3	ensembl	5
2101	ENSGALG00000004612	0.562048	1.47636	38.3918	26.0043	TRUE	0.421539	ENSGALT00000007342	ENSGALP00000007330	Gallus gallus methylenetetrahydrofolate reductase (MTHFR)
2102	ENSGALG00000004613	-0.512561	0.700977	47.3027	67.4811	TRUE	0.409117	ENSGALT00000007345	ENSGALP00000007333	purinergic receptor P2X 5 [Source:NCBI gene;Acc:395507]	19	6626797	6639651	1	6626797	6639651	6626797	4303	P2RX5	ensembl	3
2106	ENSGALG00000004621	0.390715	1.31104	6.54155	4.98958	TRUE	0.345333	ENSGALT00000007358	ENSGALP00000007346	phosphatidylinositol-3
2108	ENSGALG00000004623	0.269031	1.205	27.1909	22.5651	TRUE	0.421576	ENSGALT00000048651	ENSGALP00000045691	angiotensin II receptor associated protein [Source:HGNC Symbol;Acc:HGNC:13539]	21	5632537	5640210	-1	5632537	5640198	5640198	1502	AGTRAP	ensembl	4
2109	ENSGALG00000004625	0.290997	1.22349	10.7573	8.79237	TRUE	0.362921	ENSGALT00000051553	ENSGALP00000058209	ataxin 2 [Source:HGNC Symbol;Acc:HGNC:10555]	15	6178126	6220003	-1	6178126	6220003	6220003	3330	ATXN2	ensembl	5
2112	ENSGALG00000004629	0.627639	1.54503	12.7342	8.24201	TRUE	0.324708	ENSGALT00000007374	ENSGALP00000007362	ring finger protein 216 [Source:HGNC Symbol;Acc:HGNC:21698]	14	4213303	4270728	-1	4213303	4270728	4270728	7164	RNF216	ensembl	5
2113	ENSGALG00000004631	1.59584	3.0227	1.84198	0.609381	TRUE	0.421612	ENSGALT00000007382	ENSGALP00000007370	dorsal inhibitory axon guidance protein [Source:NCBI gene;Acc:419492]	21	5645575	5657662	-1	5645575	5657662	5657662	2073	DRAXIN	ensembl	6
2114	ENSGALG00000004637	-0.41233	0.751409	34.823	46.3436	TRUE	0.409267	ENSGALT00000007388	ENSGALP00000007376	sedoheptulokinase [Source:NCBI gene;Acc:417607]	19	6652849	6660676	1	6652849	6660676	6652849	1413		ensembl	6
2117	ENSGALG00000004645	0.777395	1.71403	5.0978	2.97416	TRUE	0.392916	ENSGALT00000007398	ENSGALP00000007386	TBC1 domain family member 13 [Source:HGNC Symbol;Acc:HGNC:25571]	17	5802342	5810788	1	5802342	5810788	5802342	1188	TBC1D13	ensembl	6
2121	ENSGALG00000004650	0.355967	1.27984	14.1341	11.0436	TRUE	0.362963	ENSGALT00000007407	ENSGALP00000007395	BRCA1 associated protein [Source:NCBI gene;Acc:772041]	15	6237578	6272982	-1	6237578	6272982	6272982	2718	BRAP	ensembl	4
2123	ENSGALG00000004655	1.03944	2.05544	1.16544	0.567006	TRUE	0.324755	ENSGALT00000007417	ENSGALP00000007405	SMAD specific E3 ubiquitin protein ligase 1 [Source:HGNC Symbol;Acc:HGNC:16807]	14	4287693	4327213	-1	4287693	4327213	4327213	2229	SMURF1	ensembl	5
2131	ENSGALG00000004667	0.879573	1.83983	3.916	2.12846	TRUE	0.183675	ENSGALT00000007437	ENSGALP00000007425	SMG7
2137	ENSGALG00000004679	0.446998	1.3632	11.6311	8.5322	TRUE	0.409492	ENSGALT00000007457	ENSGALP00000007445	A-kinase anchoring protein 10 [Source:HGNC Symbol;Acc:HGNC:368]	19	6779590	6790056	1	6779590	6790056	6779590	1884	AKAP10	ensembl	4
2140	ENSGALG00000004687	0.700672	1.62526	18.8166	11.5776	TRUE	0.289323	ENSGALT00000007467	ENSGALP00000007455	centromere protein P [Source:NCBI gene;Acc:415952]	12	3334370	3451194	-1	3334370	3451194	3451194	855	CENPP	ensembl	5
2142	ENSGALG00000004691	-0.613659	0.653537	7.61519	11.6523	TRUE	0.409567	ENSGALT00000007475	ENSGALP00000007463	notchless homolog 1 [Source:NCBI gene;Acc:417613]	19	6795623	6800903	1	6795623	6800903	6795623	1810		ensembl	5
2143	ENSGALG00000004693	0.148439	1.10837	49.9575	45.0729	TRUE	0.32485	ENSGALT00000040792	ENSGALP00000039995	actin related protein 2/3 complex subunit 1A [Source:NCBI gene;Acc:770269]	14	4366716	4381807	1	4366716	4381807	4366716	1608	ARPC1A	ensembl	6
2144	ENSGALG00000004695	-1.35049	0.392158	1.59802	4.07493	TRUE	0.289375	ENSGALT00000007480	ENSGALP00000007468	extracellular matrix protein 2 [Source:HGNC Symbol;Acc:HGNC:3154]	12	3356580	3369207	1	3356580	3369207	3356580	2142	ECM2	ensembl	6
2147	ENSGALG00000004701	0.412145	1.33066	144.108	108.298	TRUE	0.392758	ENSGALT00000007488	ENSGALP00000007476	SET nuclear proto-oncogene [Source:NCBI gene;Acc:417210]	17	5744712	5754174	1	5744712	5754174	5744712	4481	SET	ensembl	3
2151	ENSGALG00000004707	0.571265	1.48583	40.0682	26.9669	TRUE	0.345468	ENSGALT00000007499	ENSGALP00000007487	chromosome segregation 1 like [Source:HGNC Symbol;Acc:HGNC:2431]	20	6595596	6614383	1	6595596	6614383	6595596	2916	CSE1L	ensembl	5
2153	ENSGALG00000004711	0.318426	1.24697	10.1306	8.1242	TRUE	0.32504	ENSGALT00000007505	ENSGALP00000007493		14	4401977	4407450	-1	4401977	4407450	4407450	3053		ensembl	5
2154	ENSGALG00000004714	0.243137	1.18356	39.4739	33.3518	TRUE	0.325088	ENSGALT00000007510	ENSGALP00000007498	cleavage and polyadenylation specific factor 4 [Source:NCBI gene;Acc:416494]	14	4407002	4413387	1	4407002	4413387	4407002	1845	CPSF4	ensembl	5
2155	ENSGALG00000004719	0.106289	1.07646	30.1464	28.0053	TRUE	0.39264	ENSGALT00000039770	ENSGALP00000038979	spectrin alpha
2157	ENSGALG00000004722	-1.33892	0.395317	1.94461	4.91912	TRUE	0.289427	ENSGALT00000007519	ENSGALP00000007507	asporin [Source:HGNC Symbol;Acc:HGNC:14872]	12	3382143	3397878	1	3382143	3397878	3382143	2216	ASPN	ensembl	6
2159	ENSGALG00000004727	0.80289	1.74459	4.84926	2.77959	TRUE	0.409605	ENSGALT00000007525	ENSGALP00000007513	unc-51 like autophagy activating kinase 2 [Source:HGNC Symbol;Acc:HGNC:13480]	19	6806967	6840907	1	6806967	6840907	6806967	3126	ULK2	ensembl	5
2164	ENSGALG00000004738	0.375915	1.29766	6.17058	4.75515	TRUE	0.392601	ENSGALT00000007546	ENSGALP00000007534	GLE1
2169	ENSGALG00000004745	0.350095	1.27464	15.9197	12.4895	TRUE	0.325324	ENSGALT00000007566	ENSGALP00000007554	N-acetyltransferase domain containing 1 [Source:NCBI gene;Acc:416497]	14	4544154	4550391	1	4544154	4550391	4544154	3254	NATD1	ensembl	3
2175	ENSGALG00000004759	0.452604	1.36851	18.3913	13.439	TRUE	0.325419	ENSGALT00000007592	ENSGALP00000007580	dehydrogenase/reductase 7B [Source:HGNC Symbol;Acc:HGNC:24547]	14	4563317	4574351	-1	4563317	4574351	4574351	2260	DHRS7B	ensembl	6
2177	ENSGALG00000004763	0.511972	1.426	54.5799	38.2749	TRUE	0.409642	ENSGALT00000068996	ENSGALP00000053315	aldehyde dehydrogenase 3 family member A2 [Source:NCBI gene;Acc:417615]	19	6846593	6852706	1	6846593	6852685	6846593	1743	ALDH3A2	ensembl	5
2178	ENSGALG00000004767	0.484392	1.399	11.516	8.23163	TRUE	0.392562	ENSGALT00000007603	ENSGALP00000007591	outer dense fiber of sperm tails 2 [Source:NCBI gene;Acc:417213]	17	5648047	5666048	1	5648047	5666048	5648047	3831	ODF2	ensembl	5
2179	ENSGALG00000004769	0.753024	1.68532	277.179	164.467	TRUE	0.147895	ENSGALT00000007605	ENSGALP00000007593	prosaposin [Source:NCBI gene;Acc:395602]	6	11945566	11961894	-1	11945566	11955772	11955772	1512	PSAP	ensembl	6
2183	ENSGALG00000004782	0.513611	1.42762	12.0502	8.44075	TRUE	0.184054	ENSGALT00000007636	ENSGALP00000007624	tRNA splicing endonuclease subunit 15 [Source:HGNC Symbol;Acc:HGNC:16791]	8	7788066	7797194	1	7788066	7797194	7788066	875	TSEN15	ensembl	6
2185	ENSGALG00000004784	#NAME?	0	0	0.172847	TRUE	0.184118	ENSGALT00000007639			8	7794555	7857776	-1	7794555	7857776	7857776	1218		ensembl	5
2190	ENSGALG00000004798	0.251951	1.19082	12.1037	10.1642	TRUE	0.325561	ENSGALT00000066117	ENSGALP00000056805	myosin phosphatase Rho interacting protein [Source:HGNC Symbol;Acc:HGNC:30321]	14	4691169	4749364	1	4691169	4749364	4691169	4617	MPRIP	ensembl	5
2195	ENSGALG00000004806	1.37144	2.58728	5.84432	2.25887	TRUE	0.184244	ENSGALT00000007675	ENSGALP00000007663	ER degradation enhancing alpha-mannosidase like protein 3 [Source:HGNC Symbol;Acc:HGNC:16787]	8	7949695	7975752	-1	7949695	7975752	7975752	2850	EDEM3	ensembl	5
2197	ENSGALG00000004812	0.222724	1.16693	11.9351	10.2277	TRUE	0.184307	ENSGALT00000064776	ENSGALP00000047557	family with sequence similarity 129 member A [Source:NCBI gene;Acc:424451]	8	7976895	8037147	-1	7976895	8037147	8037147	2898	FAM129A	ensembl	4
2198	ENSGALG00000004813	0.30246	1.23325	18.9945	15.4021	TRUE	0.289738	ENSGALT00000051197	ENSGALP00000046830	isoleucyl-tRNA synthetase [Source:HGNC Symbol;Acc:HGNC:5330]	12	3503111	3593092	1	3503111	3593092	3503111	3846	IARS	ensembl	4
2200	ENSGALG00000004816	0.44778	1.36394	8.95187	6.56325	TRUE	0.325609	ENSGALT00000007690	ENSGALP00000007678	folliculin [Source:NCBI gene;Acc:416503]	14	4757462	4767649	-1	4757462	4767649	4767649	1848		ensembl	5
2202	ENSGALG00000004818	-0.154844	0.898229	840.135	935.323	TRUE	0.363519	ENSGALT00000007692	ENSGALP00000007680	ribosomal protein L6 [Source:NCBI gene;Acc:373957]	15	6428446	6441550	-1	6428446	6441550	6441550	1696	RPL6	ensembl	6
2204	ENSGALG00000004821	0.366483	1.28921	12.8246	9.9477	TRUE	0.363561	ENSGALT00000007704	ENSGALP00000007692	protein tyrosine phosphatase
2205	ENSGALG00000004825	0.209062	1.15594	67.8594	58.7051	TRUE	0.0016204	ENSGALT00000088991	ENSGALP00000061867	histone deacetylase 8 [Source:NCBI gene;Acc:422182]	4	1894128	1902643	1	1894128	1902635	1894128	1260		ensembl	6
2206	ENSGALG00000004831	-0.242062	0.845536	1616.12	1911.35	TRUE	0.00162454	ENSGALT00000067049	ENSGALP00000052806	ribosomal protein S4 X-linked [Source:NCBI gene;Acc:396001]	4	1903417	1907849	1	1903417	1907849	1903417	1730	RPS4X	ensembl	5
2208	ENSGALG00000004833	-0.23608	0.849049	25.0194	29.4675	TRUE	0.422263	ENSGALT00000007719	ENSGALP00000007707	prolyl 3-hydroxylase 1 [Source:NCBI gene;Acc:414142]	21	6386882	6392913	1	6386882	6392913	6386882	2178	P3H1	ensembl	4
2209	ENSGALG00000004834	0.278739	1.21313	29.016	23.9182	TRUE	0.325656	ENSGALT00000007721	ENSGALP00000007709	COP9 signalosome subunit 3 [Source:NCBI gene;Acc:416504]	14	4767396	4781731	-1	4767396	4779121	4779121	5332	COPS3	ensembl	5
2213	ENSGALG00000004841	-1.15314	0.449647	2.36149	5.25187	TRUE	0.0640122	ENSGALT00000007728	ENSGALP00000028674	apelin receptor [Source:HGNC Symbol;Acc:HGNC:339]	5	17052980	17054092	1	17052980	17054092	17052980	1113	APLNR	ensembl	4
2214	ENSGALG00000004842	0.776131	1.71253	23.6102	13.7867	TRUE	0.325703	ENSGALT00000007729	ENSGALP00000007716	5'
2221	ENSGALG00000004856	0.289563	1.22227	27.7098	22.6708	TRUE	0.00163283	ENSGALT00000007756	ENSGALP00000007743	nucleoporin 62 [Source:NCBI gene;Acc:422183]	4	1910968	1919310	-1	1910968	1919310	1919310	1993		ensembl	5
2222	ENSGALG00000004858	0.628355	1.5458	15.7447	10.1854	TRUE	0.363817	ENSGALT00000007760	ENSGALP00000007747	FIC domain containing [Source:HGNC Symbol;Acc:HGNC:18416]	15	6557392	6560131	1	6557392	6560131	6557392	1648	FICD	ensembl	5
2226	ENSGALG00000004870	1.011	2.01531	3.93653	1.95331	TRUE	0.00163702	ENSGALT00000086690	ENSGALP00000064556	PIH1 domain containing 3 [Source:HGNC Symbol;Acc:HGNC:28570]	4	1919507	1927434	1	1919507	1925891	1919507	1096	PIH1D3	ensembl	6
2227	ENSGALG00000004871	-0.337212	0.79157	2383.29	3010.84	TRUE	0.148613	ENSGALT00000072914	ENSGALP00000047721	ribosomal protein S24 [Source:NCBI gene;Acc:423726]	6	13151895	13157847	-1	13151895	13157846	13157846	675	RPS24	ensembl	6
2231	ENSGALG00000004879	-2.95491	0.128969	0.0260213	0.201765	TRUE	0.289894	ENSGALT00000007788	ENSGALP00000007775	solute carrier family 6 member 11 [Source:HGNC Symbol;Acc:HGNC:11044]	12	4050552	4133425	1	4050552	4133425	4050552	2349	SLC6A11	ensembl	5
2232	ENSGALG00000004881	0.429398	1.34667	10.9691	8.14536	TRUE	0.392286	ENSGALT00000007792	ENSGALP00000007779	golgin A2 [Source:NCBI gene;Acc:427766]	17	5531966	5550282	1	5531966	5550282	5531966	3753		ensembl	5
2235	ENSGALG00000004888	0.425741	1.34326	3.08628	2.2976	TRUE	0.32594	ENSGALT00000007807	ENSGALP00000007794	retinoic acid induced 1 [Source:HGNC Symbol;Acc:HGNC:9834]	14	4926676	4933844	1	4926676	4933844	4926676	5793	RAI1	ensembl	6
2237	ENSGALG00000004893	-0.456771	0.728615	45.9294	63.0366	TRUE	0.363945	ENSGALT00000007813	ENSGALP00000007800	transmembrane protein 119 [Source:HGNC Symbol;Acc:HGNC:27884]	15	6581615	6582322	-1	6581615	6582322	6582322	708	TMEM119	ensembl	5
2238	ENSGALG00000004897	0.789736	1.72876	14.3715	8.31321	TRUE	0	ENSGALT00000007817	ENSGALP00000007804	G2 and S-phase expressed 1 [Source:NCBI gene;Acc:425204]	1	15710309	15721324	1	15710309	15721324	15710309	2537	GTSE1	ensembl	5
2239	ENSGALG00000004899	0.438964	1.35563	64.3273	47.452	TRUE	0.274255	ENSGALT00000087282	ENSGALP00000060603	peptidase D [Source:NCBI gene;Acc:415776]	11	10457090	10578151	-1	10457090	10578142	10578142	2172	PEPD	ensembl	6
2241	ENSGALG00000004901	0.112252	1.08091	236.682	218.965	TRUE	0.36403	ENSGALT00000052305	ENSGALP00000050575	coronin 1C [Source:NCBI gene;Acc:416893]	15	6589170	6627467	-1	6589170	6627467	6627467	4224	CORO1C	ensembl	6
2243	ENSGALG00000004903	-3.10691	0.116072	0.0589243	0.507654	TRUE	0.274309	ENSGALT00000007842	ENSGALP00000007829	carbohydrate sulfotransferase 8 [Source:HGNC Symbol;Acc:HGNC:15993]	11	10629242	10799049	1	10629242	10799049	10629242	1556	CHST8	ensembl	5
2245	ENSGALG00000004908	0.87195	1.83014	58.0635	31.7264	TRUE	0.0016454	ENSGALT00000007851	ENSGALP00000007837	phosphoribosyl pyrophosphate synthetase 1 [Source:NCBI gene;Acc:422185]	4	1986264	1995123	1	1986264	1995123	1986264	1398		ensembl	5
2246	ENSGALG00000004916	-0.80852	0.570967	3.03623	5.3177	TRUE	0.326129	ENSGALT00000067670	ENSGALP00000057616	dynein regulatory complex subunit 3 [Source:HGNC Symbol;Acc:HGNC:25384]	14	5000566	5014849	1	5000566	5014849	5000566	1530	DRC3	ensembl	6
2248	ENSGALG00000004918	0.518938	1.4329	23.5976	16.4684	TRUE	0.00165384	ENSGALT00000007868	ENSGALP00000007854	RAB9B
2249	ENSGALG00000004920	-0.180938	0.882129	53.8198	61.0113	TRUE	0.392208	ENSGALT00000007872	ENSGALP00000007858	TruB pseudouridine synthase family member 2 [Source:HGNC Symbol;Acc:HGNC:17170]	17	5524870	5528174	1	5524870	5528174	5524870	1318	TRUB2	ensembl	5
2250	ENSGALG00000004921	-3.30855	0.100932	0.0529672	0.524781	TRUE	0.289998	ENSGALT00000081878	ENSGALP00000047816	solute carrier family 6 member 1 [Source:HGNC Symbol;Acc:HGNC:11042]	12	4271288	4287004	1	4271288	4287004	4271288	1722	SLC6A1	ensembl	5
2253	ENSGALG00000004927	-0.406455	0.754475	85.0623	112.744	TRUE	0.392168	ENSGALT00000007881	ENSGALP00000007867	coenzyme Q4 [Source:HGNC Symbol;Acc:HGNC:19693]	17	5520718	5524294	-1	5520718	5524294	5524294	729	COQ4	ensembl	6
2254	ENSGALG00000004928	0.497516	1.41178	5.48985	3.8886	TRUE	0.364073	ENSGALT00000007883	ENSGALP00000007869	slingshot protein phosphatase 1 [Source:HGNC Symbol;Acc:HGNC:30579]	15	6632197	6659208	-1	6632197	6659208	6659208	3240	SSH1	ensembl	7
2255	ENSGALG00000004929	0.769216	1.70434	7.82029	4.58845	TRUE	0.326224	ENSGALT00000062030	ENSGALP00000054304	GID complex subunit 4 homolog [Source:HGNC Symbol;Acc:HGNC:28453]	14	5020959	5027171	1	5020959	5027171	5020959	624	GID4	ensembl	6
2258	ENSGALG00000004935	0.30268	1.23343	63.0393	51.1088	TRUE	0.27447	ENSGALT00000007898	ENSGALP00000007884	LSM14A
2262	ENSGALG00000004943	-0.337359	0.791489	8.43475	10.6568	TRUE	0.274524	ENSGALT00000062054	ENSGALP00000044489	SS18 like 2 [Source:HGNC Symbol;Acc:HGNC:15593]	11	11030199	11043197	1	11030199	11038682	11030199	1746	SS18L2	ensembl	6
2265	ENSGALG00000004947	0.548572	1.46264	2.35425	1.60959	TRUE	0.148678	ENSGALT00000007929	ENSGALP00000007915	RNA polymerase III subunit A [Source:NCBI gene;Acc:423727]	6	13158194	13188974	1	13158194	13188974	13158194	4245	POLR3A	ensembl	5
2266	ENSGALG00000004948	0.72165	1.64907	15.1833	9.2072	TRUE	0.0016623	ENSGALT00000007937	ENSGALP00000007923	galactosidase alpha [Source:HGNC Symbol;Acc:HGNC:4296]	4	2034276	2039395	1	2034276	2039395	2034276	1407	GLA	ensembl	5
2268	ENSGALG00000004952	-0.229119	0.853156	2327.43	2728.03	TRUE	0.00166654	ENSGALT00000007941	ENSGALP00000007927	ribosomal protein L36a like [Source:HGNC Symbol;Acc:HGNC:10346]	4	2040343	2042413	-1	2040343	2042413	2042413	473	RPL36AL	ensembl	6
2269	ENSGALG00000004953	0.413321	1.33175	34.735	26.0822	TRUE	0.326271	ENSGALT00000007942	ENSGALP00000007928	developmentally regulated GTP binding protein 2 [Source:NCBI gene;Acc:416513]	14	5030233	5038727	1	5030233	5038727	5030233	2475	DRG2	ensembl	4
2271	ENSGALG00000004956	0.236781	1.17836	144.314	122.47	TRUE	0.274632	ENSGALT00000007948	ENSGALP00000007934	glucose-6-phosphate isomerase [Source:NCBI gene;Acc:415783]	11	11103487	11124330	1	11103487	11124330	11103487	2044	GPI	ensembl	6
2275	ENSGALG00000004960	-0.459438	0.727269	5.96194	8.1977	TRUE	0.249873	ENSGALT00000007955	ENSGALP00000007941	fibrillin 1 [Source:HGNC Symbol;Acc:HGNC:3603]	10	10168070	10300782	-1	10168070	10300782	10300782	8571	FBN1	ensembl	5
2276	ENSGALG00000004963	0.529585	1.44351	74.9355	51.9119	TRUE	0.0016751	ENSGALT00000007959	ENSGALP00000007945	translocase of inner mitochondrial membrane 8A [Source:NCBI gene;Acc:422190]	4	2053963	2055198	1	2053963	2055198	2053963	967	TIMM8A	ensembl	5
2277	ENSGALG00000004965	0.395588	1.31548	6.47017	4.91849	TRUE	0.392129	ENSGALT00000007962	ENSGALP00000007948	solute carrier family 27 member 4 [Source:HGNC Symbol;Acc:HGNC:10998]	17	5511456	5519318	-1	5511456	5519318	5519318	2409	SLC27A4	ensembl	5
2279	ENSGALG00000004971	-0.421975	0.746402	78.5624	105.255	TRUE	0.39209	ENSGALT00000007972	ENSGALP00000007958	ubiquitin related modifier 1 [Source:NCBI gene;Acc:417221]	17	5486106	5504118	-1	5486106	5504118	5504118	2373	URM1	ensembl	3
2280	ENSGALG00000004974	0.503111	1.41727	7.46521	5.26733	TRUE	0.290464	ENSGALT00000007976	ENSGALP00000007962	peroxisome proliferator-activated receptor gamma [Source:NCBI gene;Acc:373928]	12	4859854	4880521	1	4859854	4880521	4859854	2092	PPARG	ensembl	4
2285	ENSGALG00000004986	-0.836123	0.560147	3.31046	5.90999	TRUE	0.39205	ENSGALT00000007990	ENSGALP00000007976	cerebral endothelial cell adhesion molecule [Source:HGNC Symbol;Acc:HGNC:23723]	17	5472411	5483170	-1	5472411	5483170	5483170	1791	CERCAM	ensembl	7
2287	ENSGALG00000004997	0.212502	1.1587	28.8367	24.8872	TRUE	0.32646	ENSGALT00000040662	ENSGALP00000039865	FLII
2290	ENSGALG00000005000	-1.70852	0.305974	6.4889	21.2074	TRUE	0.14907	ENSGALT00000008009	ENSGALP00000007995	catechol-O-methyltransferase domain containing 1 [Source:HGNC Symbol;Acc:HGNC:26309]	6	14824430	14830844	1	14824430	14830844	14824430	1380	COMTD1	ensembl	5
2294	ENSGALG00000005005	0.945695	1.92612	5.02781	2.61034	TRUE	0.326508	ENSGALT00000008014	ENSGALP00000008000	mitochondrial elongation factor 2 [Source:HGNC Symbol;Acc:HGNC:17920]	14	5104842	5107494	1	5104842	5107494	5104842	1392	MIEF2	ensembl	6
2295	ENSGALG00000005006	0.0811555	1.05786	61.682	58.308	TRUE	0.274739	ENSGALT00000065789	ENSGALP00000055468	ubiquitin like modifier activating enzyme 2 [Source:NCBI gene;Acc:415784]	11	11258200	11281700	-1	11258200	11275459	11275459	2885	UBA2	ensembl	5
2296	ENSGALG00000005007	#NAME?	0	0	0.303812	TRUE	0.149266	ENSGALT00000070459	ENSGALP00000049468	dual specificity protein phosphatase 13 isoform MDSP-like [Source:NCBI gene;Acc:100857573]	6	14889602	14914639	1	14889602	14891768	14889602	567		ensembl	5
2297	ENSGALG00000005011	-0.652857	0.63602	18.5783	29.2102	TRUE	0.250043	ENSGALT00000008025	ENSGALP00000008011		10	10370152	10372201	-1	10370152	10372201	10372201	1344		ensembl	5
2299	ENSGALG00000005014	-2.1773	0.221089	0.143991	0.65128	TRUE	0.001688	ENSGALT00000008029	ENSGALP00000008015		4	2066138	2068061	1	2066138	2068061	2066138	849		ensembl	5
2300	ENSGALG00000005016	-0.90196	0.535159	0.900136	1.682	TRUE	0.0452503	ENSGALT00000008032	ENSGALP00000008018	zinc finger protein 608 [Source:HGNC Symbol;Acc:HGNC:29238]	Z	79624488	79706477	1	79624488	79706477	79624488	5025	ZNF608	ensembl	5
2302	ENSGALG00000005020	0.528413	1.44234	6.89218	4.77847	TRUE	0.290827	ENSGALT00000008037	ENSGALP00000008023	cat eye syndrome chromosome region
2304	ENSGALG00000005022	-0.604412	0.657739	5.91299	8.98987	TRUE	0.290982	ENSGALT00000008039	ENSGALP00000008025		12	5106896	5121359	-1	5106896	5121359	5121359	1318		ensembl	4
2306	ENSGALG00000005028	0.229583	1.1725	8.3486	7.12036	TRUE	0.326555	ENSGALT00000008050	ENSGALP00000008036	DNA topoisomerase III alpha [Source:NCBI gene;Acc:416517]	14	5109957	5121859	-1	5109957	5120959	5120959	3896	TOP3A	ensembl	5
2313	ENSGALG00000005038	0.582694	1.49764	8.57	5.72232	TRUE	0.00170106	ENSGALT00000008077	ENSGALP00000008063	centromere protein I [Source:NCBI gene;Acc:395207]	4	2094541	2108780	-1	2094541	2108780	2108780	3099	CENPI	ensembl	6
2317	ENSGALG00000005046	0.676446	1.5982	10.5088	6.57542	TRUE	0.326649	ENSGALT00000076929	ENSGALP00000047253	serine hydroxymethyltransferase 1 [Source:HGNC Symbol;Acc:HGNC:10850]	14	5132126	5136038	-1	5132126	5136038	5136038	1446	SHMT1	ensembl	6
2319	ENSGALG00000005054	0.3396	1.26541	63.2094	49.9519	TRUE	0.00172303	ENSGALT00000008105	ENSGALP00000008091	dyskerin pseudouridine synthase 1 [Source:NCBI gene;Acc:422196]	4	2130910	2140083	1	2130910	2140083	2130910	2814	DKC1	ensembl	5
2320	ENSGALG00000005057	0.492439	1.40682	33.216	23.6107	TRUE	0.149462	ENSGALT00000076547	ENSGALP00000045956	adenosine kinase [Source:NCBI gene;Acc:423735]	6	15100448	15373532	-1	15100448	15364349	15364349	2130	ADK	ensembl	6
2323	ENSGALG00000005063	0.745067	1.67605	49.2362	29.3763	TRUE	0.391696	ENSGALT00000008118	ENSGALP00000008104	ST6 N-acetylgalactosaminide alpha-2
2324	ENSGALG00000005064	0.192483	1.14273	79.3404	69.4307	TRUE	0.326744	ENSGALT00000008119	ENSGALP00000008105	phosphoribosyl pyrophosphate synthetase associated protein 2 [Source:NCBI gene;Acc:416521]	14	5147451	5162079	1	5147451	5162079	5147451	1921	PRPSAP2	ensembl	6
2325	ENSGALG00000005065	0.314657	1.24372	10.1388	8.152	TRUE	0.18456	ENSGALT00000079041	ENSGALP00000048216	phospholipase A2 group IVA [Source:NCBI gene;Acc:396394]	8	9797493	9862645	-1	9797493	9862645	9862645	2693	PLA2G4A	ensembl	4
2326	ENSGALG00000005066	0.252249	1.19106	48.7356	40.9178	TRUE	0.391656	ENSGALT00000008122	ENSGALP00000008108	dolichyl-phosphate mannosyltransferase subunit 2
2328	ENSGALG00000005071	0.173008	1.12741	42.5548	37.7457	TRUE	0.00175414	ENSGALT00000008128	ENSGALP00000008114	membrane palmitoylated protein 1 [Source:NCBI gene;Acc:422197]	4	2140399	2155056	-1	2140399	2155056	2155056	2686	MPP1	ensembl	4
2330	ENSGALG00000005076	1.59787	3.02697	1.63835	0.541252	TRUE	0.218022	ENSGALT00000008137	ENSGALP00000008123		9	8477931	8492454	1	8477931	8492454	8477931	2413		ensembl	5
2332	ENSGALG00000005078	0.800592	1.74182	6.17654	3.54604	TRUE	0.291344	ENSGALT00000008142	ENSGALP00000008128	nucleoporin 210 [Source:HGNC Symbol;Acc:HGNC:30052]	12	5623599	5682682	-1	5623599	5682682	5682682	5814	NUP210	ensembl	5
2333	ENSGALG00000005079	0.506444	1.42054	5.54065	3.90037	TRUE	0.149592	ENSGALT00000061988	ENSGALP00000048583	vinculin [Source:NCBI gene;Acc:396422]	6	15394778	15448303	-1	15394778	15448303	15448303	3246	VCL	ensembl	5
2334	ENSGALG00000005080	0.252834	1.19155	21.5224	18.0626	TRUE	0.18475	ENSGALT00000008146	ENSGALP00000008132	chromosome 8 C1orf27 homolog [Source:NCBI gene;Acc:424455]	8	10013056	10034247	-1	10013056	10034247	10034247	2680	C8H1orf27	ensembl	5
2336	ENSGALG00000005084	0.261325	1.19858	16.4721	13.743	TRUE	0.410316	ENSGALT00000008153	ENSGALP00000008139	tripartite motif containing 37 [Source:NCBI gene;Acc:417628]	19	7176469	7197229	-1	7176469	7197229	7197229	3759	TRIM37	ensembl	5
2337	ENSGALG00000005086	-0.297989	0.813385	41.772	51.3557	TRUE	0.149658	ENSGALT00000008157	ENSGALP00000008143	plasminogen activator
2339	ENSGALG00000005088	0.65702	1.57682	4.45439	2.82491	TRUE	0.149723	ENSGALT00000033583	ENSGALP00000032942	calcium/calmodulin dependent protein kinase II gamma [Source:HGNC Symbol;Acc:HGNC:1463]	6	15570960	15678544	1	15570960	15678544	15570960	1422	CAMK2G	ensembl	5
2340	ENSGALG00000005090	0.222974	1.16714	104.529	89.5598	TRUE	0.410353	ENSGALT00000034804	ENSGALP00000034161	spindle and kinetochore associated complex subunit 2 [Source:HGNC Symbol;Acc:HGNC:28006]	19	7197773	7205313	-1	7197773	7205313	7205313	1221	SKA2	ensembl	5
2342	ENSGALG00000005093	0.341504	1.26708	13.9528	11.0118	TRUE	0.410391	ENSGALT00000072898	ENSGALP00000052096	SMG8 nonsense mediated mRNA decay factor [Source:NCBI gene;Acc:417630]	19	7209131	7215496	1	7209131	7215283	7209131	2874		ensembl	6
2343	ENSGALG00000005094	-0.124495	0.917325	337.653	368.084	TRUE	0.326885	ENSGALT00000033873	ENSGALP00000033231	GRB2 related adaptor protein [Source:NCBI gene;Acc:416523]	14	5192894	5196760	-1	5192894	5196760	5196760	998	GRAP	ensembl	5
2344	ENSGALG00000005095	1.45278	2.73736	5.66409	2.06918	TRUE	0.391498	ENSGALT00000008172	ENSGALP00000008158	solute carrier family 25 member 25 [Source:HGNC Symbol;Acc:HGNC:20663]	17	5334872	5342323	-1	5334872	5342323	5342323	1527	SLC25A25	ensembl	5
2346	ENSGALG00000005099	Inf	Inf	1.20079	0	TRUE	0.391459	ENSGALT00000008177	ENSGALP00000008163	orosomucoid 1 (ovoglycoprotein) [Source:NCBI gene;Acc:395220]	17	5326466	5328212	1	5326466	5328212	5326466	789	ORM1	ensembl	5
2351	ENSGALG00000005108	0.139204	1.1013	69.8542	63.4291	TRUE	0.217962	ENSGALT00000008191	ENSGALP00000008177	cullin 3 [Source:HGNC Symbol;Acc:HGNC:2553]	9	8405073	8455900	-1	8405073	8455900	8455900	2307	CUL3	ensembl	5
2357	ENSGALG00000005125	0.519979	1.43393	4.84777	3.38075	TRUE	0.346586	ENSGALT00000088335	ENSGALP00000058679	LSM family member 14B [Source:HGNC Symbol;Acc:HGNC:15887]	20	7913273	7924297	1	7913273	7919934	7913273	1683	LSM14B	ensembl	6
2361	ENSGALG00000005134	0.473269	1.38825	3.24089	2.33451	TRUE	0.149853	ENSGALT00000008243	ENSGALP00000008229	zinc finger SWIM-type containing 8 [Source:NCBI gene;Acc:423739]	6	15821530	15882655	-1	15821530	15882655	15882655	6818	ZSWIM8	ensembl	6
2362	ENSGALG00000005135	-0.49251	0.710787	175.944	247.533	TRUE	0.217782	ENSGALT00000008246	ENSGALP00000008232	serpin family E member 2 [Source:NCBI gene;Acc:424805]	9	8320170	8343285	-1	8320170	8343266	8343266	2038	SERPINE2	ensembl	5
2363	ENSGALG00000005138	1.11118	2.16022	9.02052	4.17574	TRUE	0.364541	ENSGALT00000008249	ENSGALP00000008235	potassium channel tetramerization domain containing 10 [Source:HGNC Symbol;Acc:HGNC:23236]	15	6792641	6799711	-1	6792641	6799621	6799621	864	KCTD10	ensembl	5
2364	ENSGALG00000005139	0.197639	1.14682	63.0748	54.9997	TRUE	0.41054	ENSGALT00000008250	ENSGALP00000008236	clathrin heavy chain [Source:NCBI gene;Acc:395272]	19	7287318	7316659	1	7287318	7316659	7287318	5912	CLTC	ensembl	5
2368	ENSGALG00000005147	-0.565712	0.675622	14.6574	21.6947	TRUE	0.185256	ENSGALT00000008265	ENSGALP00000008251	amylase
2369	ENSGALG00000005150	0.330127	1.25712	75.694	60.212	TRUE	0.410578	ENSGALT00000008268	ENSGALP00000008254	peptidyl-tRNA hydrolase 2 [Source:NCBI gene;Acc:417634]	19	7318220	7319390	-1	7318220	7319390	7319390	795	PTRH2	ensembl	5
2371	ENSGALG00000005158	0.155545	1.11384	21.6307	19.4199	TRUE	0.217722	ENSGALT00000008282	ENSGALP00000008268	WD repeat and FYVE domain containing 1 [Source:NCBI gene;Acc:424806]	9	8291936	8315316	-1	8291936	8315316	8315316	4096	WDFY1	ensembl	4
2377	ENSGALG00000005171	1.40405	2.64643	5.33277	2.01508	TRUE	0.217662	ENSGALT00000008302	ENSGALP00000008288	adaptor related protein complex 1 subunit sigma 3 [Source:NCBI gene;Acc:424807]	9	8269421	8285174	-1	8269421	8285174	8285174	977	AP1S3	ensembl	4
2380	ENSGALG00000005181	0.406486	1.32545	16.3782	12.3567	TRUE	0.150114	ENSGALT00000008325	ENSGALP00000008311	SEC24 homolog C
2384	ENSGALG00000005198	0.88079	1.84138	16.795	9.12084	TRUE	0.410727	ENSGALT00000008348	ENSGALP00000008334	ribosomal protein S6 kinase B1 [Source:NCBI gene;Acc:417637]	19	7391599	7403922	1	7391599	7403922	7391599	2806	RPS6KB1	ensembl	3
2385	ENSGALG00000005200	0.266597	1.20297	119.602	99.4227	TRUE	0.346899	ENSGALT00000008350	ENSGALP00000008336	adhesion regulating molecule 1 [Source:NCBI gene;Acc:395365]	20	8015291	8022371	1	8015291	8022255	8015291	1221	ADRM1	ensembl	6
2386	ENSGALG00000005203	-0.535957	0.689701	4.43163	6.42544	TRUE	0.185509	ENSGALT00000008354	ENSGALP00000008340	olfactomedin 3 [Source:HGNC Symbol;Acc:HGNC:17990]	8	11447671	11502314	1	11447671	11502314	11447671	2262	OLFM3	ensembl	6
2387	ENSGALG00000005204	0.277189	1.21183	127.5	105.213	TRUE	0.367127	ENSGALT00000075176	ENSGALP00000045519	glutathione S-transferase theta 1-like [Source:NCBI gene;Acc:769847]	15	8146019	8151711	1	8146019	8151711	8146019	1412		ensembl	5
2388	ENSGALG00000005205	0.470051	1.38516	40.6771	29.3664	TRUE	0.410764	ENSGALT00000008358	ENSGALP00000008344	ring finger protein
2389	ENSGALG00000005206	0.359537	1.28301	7.84096	6.11135	TRUE	0.217482	ENSGALT00000008360	ENSGALP00000008346	acyl-CoA synthetase long chain family member 3 [Source:HGNC Symbol;Acc:HGNC:3570]	9	8083881	8108400	1	8083881	8108400	8083881	2212	ACSL3	ensembl	5
2390	ENSGALG00000005208	0.359721	1.28318	19.4339	15.1452	TRUE	0.185572	ENSGALT00000008363	ENSGALP00000041717	sphingosine-1-phosphate receptor 1 [Source:HGNC Symbol;Acc:HGNC:3165]	8	11654945	11656125	-1	11654945	11656125	11656125	1137	S1PR1	ensembl	5
2391	ENSGALG00000005209	-0.377469	0.769787	39.2372	50.9715	TRUE	1.14e-10	ENSGALT00000008364	ENSGALP00000008350	aquaporin 1 [Source:NCBI gene;Acc:420384]	2	1115116	1133998	1	1115116	1133998	1115116	2533	AQP1	ensembl	4
2398	ENSGALG00000005230	0.458782	1.37438	2.77794	2.02123	TRUE	0.410802	ENSGALT00000008405	ENSGALP00000008391	mediator complex subunit 13 [Source:HGNC Symbol;Acc:HGNC:22474]	19	7427778	7474251	1	7427778	7474251	7427778	6546	MED13	ensembl	5
2400	ENSGALG00000005236	0.429373	1.34665	36.1511	26.8453	TRUE	0.217361	ENSGALT00000008412	ENSGALP00000008398	phenylalanyl-tRNA synthetase subunit beta [Source:NCBI gene;Acc:424812]	9	7993564	8027901	-1	7993564	8027901	8027901	1892	FARSB	ensembl	6
2401	ENSGALG00000005237	0.406259	1.32525	18.9696	14.314	TRUE	0.292273	ENSGALT00000008413	ENSGALP00000008399	FYVE
2403	ENSGALG00000005243	0.325117	1.25277	11.3188	9.03503	TRUE	0.15031	ENSGALT00000008425	ENSGALP00000008411	Gallus gallus protein phosphatase 3 catalytic subunit beta (PPP3CB)
2406	ENSGALG00000005249	0.493849	1.4082	10.0875	7.1634	TRUE	0.292325	ENSGALT00000008433	ENSGALP00000008419	BICD cargo adaptor 2 [Source:HGNC Symbol;Acc:HGNC:17208]	12	6826774	6901196	-1	6826774	6901196	6901196	2448	BICD2	ensembl	5
2412	ENSGALG00000005257	-0.217372	0.860131	365.02	424.378	TRUE	0.186077	ENSGALT00000008441	ENSGALP00000008427	vascular cell adhesion molecule 1 [Source:NCBI gene;Acc:424467]	8	11858182	11864932	1	11858182	11864932	11858182	1737		ensembl	4
2419	ENSGALG00000005269	0.386015	1.30678	27.3863	20.9571	TRUE	0.410839	ENSGALT00000008456	ENSGALP00000008442	integrator complex subunit 2 [Source:NCBI gene;Acc:417640]	19	7478081	7493104	1	7478081	7493104	7478081	5062	INTS2	ensembl	4
2420	ENSGALG00000005277	-0.380477	0.768183	26.6848	34.7375	TRUE	0.18614	ENSGALT00000008464	ENSGALP00000008450		8	11881946	11884390	-1	11881946	11884390	11884390	938		ensembl	4
2421	ENSGALG00000005279	0.974701	1.96523	2.60172	1.32387	TRUE	0.410876	ENSGALT00000039225	ENSGALP00000038436	BRCA1 interacting protein C-terminal helicase 1 [Source:NCBI gene;Acc:417642]	19	7494633	7541587	1	7494633	7541587	7494633	3759	BRIP1	ensembl	4
2422	ENSGALG00000005280	-0.350922	0.784083	21.6583	27.6224	TRUE	0.186266	ENSGALT00000073865	ENSGALP00000057269	dihydrolipoamide branched chain transacylase E2 [Source:NCBI gene;Acc:395374]	8	11890330	11903831	1	11890330	11903829	11890330	2186	DBT	ensembl	5
2423	ENSGALG00000005283	-0.246081	0.843184	20.9555	24.8528	TRUE	0.216941	ENSGALT00000008472	ENSGALP00000008458	solute carrier family 25 member 36 [Source:NCBI gene;Acc:424817]	9	6763875	6794340	-1	6763875	6794340	6794340	5052	SLC25A36	ensembl	3
2426	ENSGALG00000005287	-1.40742	0.376985	1.32575	3.51672	TRUE	1.22e-10	ENSGALT00000008478	ENSGALP00000008464	zinc finger and BTB domain containing 47 [Source:HGNC Symbol;Acc:HGNC:26955]	2	2017519	2023071	1	2017519	2023071	2017519	876	ZBTB47	ensembl	5
2428	ENSGALG00000005291	1.03215	2.04507	4.88676	2.38953	TRUE	0.327404	ENSGALT00000008482	ENSGALP00000008468	uncharacterized LOC416530 [Source:NCBI gene;Acc:416530]	14	5986848	5999274	1	5986848	5999274	5986848	2314		ensembl	5
2431	ENSGALG00000005294	-0.959425	0.514262	2.10796	4.09899	TRUE	0.0545021	ENSGALT00000008490	ENSGALP00000008476	PPFIA binding protein 2 [Source:HGNC Symbol;Acc:HGNC:9250]	5	7332225	7403892	1	7332225	7401639	7332225	2692	PPFIBP2	ensembl	5
2433	ENSGALG00000005297	1.71752	3.2887	0.539517	0.164052	TRUE	1.25e-10	ENSGALT00000008494	ENSGALP00000008480	hedgehog acyltransferase-like [Source:NCBI gene;Acc:420391]	2	2044118	2056265	-1	2044118	2056265	2056265	1926	HHATL	ensembl	3
2435	ENSGALG00000005299	-0.402368	0.756615	19.2793	25.481	TRUE	0.150376	ENSGALT00000008499	ENSGALP00000008485	annexin A7 [Source:NCBI gene;Acc:423747]	6	16201311	16215922	-1	16201311	16215922	16215922	1674	ANXA7	ensembl	5
2437	ENSGALG00000005303	-1.43706	0.369319	0.298374	0.807904	TRUE	1.27e-10	ENSGALT00000008504	ENSGALP00000008490	coiled-coil domain containing 13 [Source:NCBI gene;Acc:420392]	2	2062033	2089516	-1	2062033	2089516	2089516	2151		ensembl	6
2439	ENSGALG00000005309	0.717751	1.64462	153.767	93.4973	TRUE	0.292428	ENSGALT00000008512	ENSGALP00000008498	transketolase [Source:HGNC Symbol;Acc:HGNC:11834]	12	6951213	6973814	-1	6951213	6973814	6973814	2140	TKT	ensembl	5
2440	ENSGALG00000005314	0.182391	1.13476	24.4021	21.5041	TRUE	0.4111	ENSGALT00000008517	ENSGALP00000008503	amyloid beta precursor protein binding protein 2 [Source:NCBI gene;Acc:417645]	19	8001048	8019014	1	8001048	8019014	8001048	2957	APPBP2	ensembl	3
2441	ENSGALG00000005315	0.832682	1.78099	9.7182	5.45662	TRUE	0.327545	ENSGALT00000008518	ENSGALP00000008504	RNA pseudouridylate synthase domain containing 1 [Source:HGNC Symbol;Acc:HGNC:14173]	14	6017339	6019278	1	6017339	6019278	6017339	912	RPUSD1	ensembl	6
2442	ENSGALG00000005316	-1.02696	0.490743	21.2214	43.2434	TRUE	0.0456848	ENSGALT00000008519	ENSGALP00000008505	serum response factor binding protein 1 [Source:HGNC Symbol;Acc:HGNC:26333]	Z	80915551	80971412	1	80915551	80971412	80915551	1528	SRFBP1	ensembl	5
2443	ENSGALG00000005318	-2.29051	0.204403	0.175428	0.858246	TRUE	0.0546061	ENSGALT00000008522	ENSGALP00000008508	ovochymase 2 (gene/pseudogene) [Source:HGNC Symbol;Acc:HGNC:29970]	5	7416815	7431046	-1	7416815	7431046	7431046	2439	OVCH2	ensembl	5
2444	ENSGALG00000005321	0.309809	1.23954	4.82618	3.89351	TRUE	0.346943	ENSGALT00000008535	ENSGALP00000008521		20	8025228	8037317	-1	8025228	8037317	8037317	5427		ensembl	5
2447	ENSGALG00000005328	0.429503	1.34677	6.9853	5.18671	TRUE	1.37e-10	ENSGALT00000008548	ENSGALP00000008534	IBA57 homolog
2448	ENSGALG00000005329	0.30446	1.23496	14.9357	12.0941	TRUE	0.186518	ENSGALT00000008549	ENSGALP00000008535	major facilitator superfamily domain containing 14B [Source:NCBI gene;Acc:429081]	8	11936571	11950828	-1	11936571	11950828	11950828	1770	MFSD14B	ensembl	5
2449	ENSGALG00000005330	-1.23065	0.426126	1.58651	3.7231	TRUE	0.0457816	ENSGALT00000058340	ENSGALP00000046840	synuclein alpha interacting protein [Source:HGNC Symbol;Acc:HGNC:11139]	Z	81090645	81151638	1	81090645	81151638	81090645	3872	SNCAIP	ensembl	5
2453	ENSGALG00000005337	-0.590434	0.664143	24.1011	36.289	TRUE	0.04583	ENSGALT00000049583	ENSGALP00000058249	sorting nexin 2 [Source:NCBI gene;Acc:426797]	Z	81241324	81277097	1	81241324	81277097	81241324	5617	SNX2	ensembl	6
2457	ENSGALG00000005346	-1.41529	0.374935	25.6721	68.4708	TRUE	0.0459269	ENSGALT00000008572	ENSGALP00000008558	peptidylprolyl isomerase C [Source:HGNC Symbol;Acc:HGNC:9256]	Z	81354026	81359622	-1	81354026	81359622	81359622	1100	PPIC	ensembl	6
2458	ENSGALG00000005347	-1.83943	0.279432	0.100711	0.360415	TRUE	0.275812	ENSGALT00000008573	ENSGALP00000008559	ADAM metallopeptidase with thrombospondin type 1 motif 18 [Source:HGNC Symbol;Acc:HGNC:17110]	11	13995378	14063388	-1	13995378	14063388	14063388	3945	ADAMTS18	ensembl	5
2462	ENSGALG00000005352	-0.554573	0.680858	14.1347	20.7602	TRUE	0.347211	ENSGALT00000008583	ENSGALP00000008569	GATA binding protein 5 [Source:NCBI gene;Acc:396391]	20	8211124	8221460	-1	8211124	8221460	8221460	1795	GATA5	ensembl	6
2464	ENSGALG00000005354	-0.912644	0.531211	1.91958	3.61359	TRUE	0.0464129	ENSGALT00000008587	ENSGALP00000008573	zinc finger and BTB domain containing 5 [Source:HGNC Symbol;Acc:HGNC:23836]	Z	81635768	81637789	1	81635768	81637789	81635768	2022	ZBTB5	ensembl	5
2465	ENSGALG00000005357	0.175192	1.12911	109.443	96.9285	TRUE	0.21664	ENSGALT00000085662	ENSGALP00000062583	coatomer protein complex subunit beta 2 [Source:HGNC Symbol;Acc:HGNC:2232]	9	5884665	5898926	-1	5884665	5898926	5898926	3088	COPB2	ensembl	6
2473	ENSGALG00000005368	-0.769421	0.586653	4.47016	7.61977	TRUE	0.046024	ENSGALT00000008619	ENSGALP00000008605	centrosomal protein 120 [Source:HGNC Symbol;Acc:HGNC:26690]	Z	81488988	81527145	-1	81488988	81527145	81527145	4779	CEP120	ensembl	5
2483	ENSGALG00000005393	0.560239	1.47451	22.0655	14.9646	TRUE	1.46e-10	ENSGALT00000039166	ENSGALP00000038376	ADP ribosylation factor 1 [Source:NCBI gene;Acc:420398]	2	2395981	2408032	-1	2395981	2408032	2408032	2151	ARF1	ensembl	5
2484	ENSGALG00000005395	-0.734499	0.601027	39.7837	66.1929	TRUE	0.0463643	ENSGALT00000008663	ENSGALP00000008649	RNA polymerase I subunit E [Source:HGNC Symbol;Acc:HGNC:17631]	Z	81615349	81627915	-1	81615349	81627915	81627915	1533	POLR1E	ensembl	6
2486	ENSGALG00000005398	0.466266	1.38153	42.204	30.5488	TRUE	0.327781	ENSGALT00000049557	ENSGALP00000049200	hydroxyacylglutathione hydrolase [Source:NCBI gene;Acc:416537]	14	6068127	6077158	-1	6068127	6077158	6077158	2024	HAGH	ensembl	5
2487	ENSGALG00000005400	-3.76226	0.0736963	0.0151635	0.205757	TRUE	0.292737	ENSGALT00000008674	ENSGALP00000008660	calcium voltage-gated channel auxiliary subunit alpha2delta 3 [Source:HGNC Symbol;Acc:HGNC:15460]	12	7323310	7733469	1	7323310	7733469	7323310	4031	CACNA2D3	ensembl	5
2489	ENSGALG00000005402	0.7798	1.71689	6.19089	3.60587	TRUE	0.276187	ENSGALT00000008677	ENSGALP00000008663	dynein light chain roadblock-type 2 [Source:NCBI gene;Acc:415802]	11	15331182	15335926	1	15331182	15335926	15331182	701	DYNLRB2	ensembl	4
2494	ENSGALG00000005411	#NAME?	0	0	0.221263	TRUE	0.327875	ENSGALT00000033814	ENSGALP00000033172	meiosis specific with OB domains [Source:HGNC Symbol;Acc:HGNC:28569]	14	6080225	6091631	-1	6080225	6091631	6091631	1428	MEIOB	ensembl	5
2497	ENSGALG00000005414	-0.216629	0.860574	77.1961	89.703	TRUE	0.327969	ENSGALT00000008694	ENSGALP00000008680	methionine sulfoxide reductase B1 [Source:NCBI gene;Acc:416540]	14	6157704	6160052	-1	6157704	6160052	6160052	1449	MSRB1	ensembl	4
2500	ENSGALG00000005417	-0.234897	0.849746	7.24366	8.5245	TRUE	1.53e-10	ENSGALT00000008701	ENSGALP00000008687	jumonji domain containing 4 [Source:NCBI gene;Acc:420400]	2	3250079	3259109	1	3250079	3259109	3250079	3966	JMJD4	ensembl	6
2503	ENSGALG00000005420	0.696516	1.62059	10.1793	6.28125	TRUE	0.411585	ENSGALT00000008707	ENSGALP00000008693	apoptosis antagonizing transcription factor [Source:NCBI gene;Acc:417653]	19	8421313	8462726	1	8421313	8462726	8421313	2477	AATF	ensembl	6
2505	ENSGALG00000005422	-0.296253	0.814365	40.5252	49.7629	TRUE	0.150702	ENSGALT00000056793	ENSGALP00000043821	PDZ and LIM domain 1 [Source:HGNC Symbol;Acc:HGNC:2067]	6	16449298	16486297	1	16449298	16486297	16449298	1430	PDLIM1	ensembl	5
2507	ENSGALG00000005425	-0.570365	0.673446	44.9736	66.7813	TRUE	0.00179031	ENSGALT00000008713	ENSGALP00000008699	O-linked N-acetylglucosamine (GlcNAc) transferase [Source:HGNC Symbol;Acc:HGNC:8127]	4	2209876	2231355	-1	2209876	2231203	2231203	7692	OGT	ensembl	6
2508	ENSGALG00000005426	-1.15214	0.449957	0.689601	1.53259	TRUE	0.0276554	ENSGALT00000008716	ENSGALP00000008702	FRAS1 related extracellular matrix 1 [Source:HGNC Symbol;Acc:HGNC:23399]	Z	31717648	31775857	-1	31717648	31775857	31775857	6958	FREM1	ensembl	5
2510	ENSGALG00000005433	-0.796796	0.575626	9.03924	15.7033	TRUE	0.0465102	ENSGALT00000008724	ENSGALP00000008710		Z	81665850	81756409	-1	81665850	81756409	81756409	1748		ensembl	5
2513	ENSGALG00000005439	0.965775	1.95311	2.35689	1.20673	TRUE	0.411622	ENSGALT00000034715	ENSGALP00000034072	acetyl-CoA carboxylase alpha [Source:NCBI gene;Acc:396504]	19	8467524	8567212	-1	8467524	8567212	8567212	7373	ACACA	ensembl	5
2514	ENSGALG00000005441	-0.504533	0.704889	1.53424	2.17657	TRUE	0.0275445	ENSGALT00000008735	ENSGALP00000008721	nuclear factor I B [Source:NCBI gene;Acc:396209]	Z	31375078	31540795	-1	31375078	31540795	31540795	3527	NFIB	ensembl	6
2515	ENSGALG00000005442	-0.977277	0.507937	2.02168	3.98017	TRUE	0.186959	ENSGALT00000008738	ENSGALP00000008724	palmdelphin [Source:NCBI gene;Acc:424475]	8	12119139	12143256	-1	12119139	12143256	12143256	1935	PALMD	ensembl	5
2517	ENSGALG00000005450	-0.442703	0.735755	5.73657	7.79685	TRUE	0.292943	ENSGALT00000008746	ENSGALP00000008732	coiled-coil domain containing 66 [Source:HGNC Symbol;Acc:HGNC:27709]	12	8379726	8395484	1	8379726	8395484	8379726	2781	CCDC66	ensembl	5
2518	ENSGALG00000005451	0.540023	1.454	53.5802	36.8503	TRUE	0.150767	ENSGALT00000008749	ENSGALP00000008735	helicase
2519	ENSGALG00000005452	0.926785	1.90103	6.18455	3.25326	TRUE	0.411697	ENSGALT00000089350	ENSGALP00000063456	transcriptional adaptor 2A [Source:NCBI gene;Acc:417656]	19	8575857	8597946	1	8575857	8596955	8575857	1637	TADA2A	ensembl	6
2524	ENSGALG00000005464	0.332667	1.25934	15.9023	12.6275	TRUE	0.00179484	ENSGALT00000008777	ENSGALP00000008763	rho-related GTP-binding protein RhoG-like [Source:NCBI gene;Acc:422207]	4	2232118	2260037	-1	2232118	2260037	2260037	5583		ensembl	5
2527	ENSGALG00000005468	0.821814	1.76763	1.54501	0.87406	TRUE	0.411771	ENSGALT00000054440	ENSGALP00000052800	synergin gamma [Source:HGNC Symbol;Acc:HGNC:557]	19	8618892	8649089	-1	8618892	8649089	8649089	4609	SYNRG	ensembl	5
2532	ENSGALG00000005475	0.508389	1.42246	17.3464	12.1946	TRUE	0.00179937	ENSGALT00000008795	ENSGALP00000008781	rho-related GTP-binding protein RhoG-like [Source:NCBI gene;Acc:422207]	4	2262230	2272389	-1	2262230	2272389	2272389	2523	RHOGL	ensembl	3
2535	ENSGALG00000005481	-0.438592	0.737854	36.8318	49.9175	TRUE	0.293046	ENSGALT00000008805	ENSGALP00000008791	Rho guanine nucleotide exchange factor 3 [Source:NCBI gene;Acc:416000]	12	8432702	8463996	-1	8432702	8463996	8463996	3729	ARHGEF3	ensembl	3
2536	ENSGALG00000005483	1.04365	2.06143	5.17001	2.50797	TRUE	0.277149	ENSGALT00000008808	ENSGALP00000008794	cadherin 13 [Source:NCBI gene;Acc:414849]	11	16185639	16626612	1	16185639	16626612	16185639	3937	CDH13	ensembl	6
2540	ENSGALG00000005493	-1.04418	0.484922	1.12837	2.32692	TRUE	0.00180395	ENSGALT00000008819	ENSGALP00000008805	integrin subunit beta 1 binding protein 2 [Source:HGNC Symbol;Acc:HGNC:6154]	4	2272568	2278335	-1	2272568	2278335	2278335	1273	ITGB1BP2	ensembl	5
2543	ENSGALG00000005502	-1.61095	0.327382	0.218869	0.668544	TRUE	0.277363	ENSGALT00000033756	ENSGALP00000033115	potassium voltage-gated channel modifier subfamily G member 4 [Source:HGNC Symbol;Acc:HGNC:19697]	11	16888650	16903911	-1	16888650	16903911	16903911	1536	KCNG4	ensembl	5
2548	ENSGALG00000005507	0.400092	1.31959	157.831	119.606	TRUE	0.00180853	ENSGALT00000008838	ENSGALP00000008824	non-POU domain containing octamer binding [Source:NCBI gene;Acc:428701]	4	2283105	2296917	-1	2283105	2296917	2296917	2435	NONO	ensembl	3
2553	ENSGALG00000005517	0.608805	1.525	4.35677	2.85691	TRUE	1.71e-10	ENSGALT00000008851	ENSGALP00000008837	kinesin family member 9 [Source:HGNC Symbol;Acc:HGNC:16666]	2	3971607	3992312	-1	3971607	3992312	3992312	2364	KIF9	ensembl	5
2554	ENSGALG00000005519	1.91299	3.76588	1.9361	0.514116	TRUE	0.151029	ENSGALT00000008855	ENSGALP00000008841	tolloid like 2 [Source:HGNC Symbol;Acc:HGNC:11844]	6	16594013	16673810	-1	16594013	16673810	16673810	3330	TLL2	ensembl	5
2556	ENSGALG00000005522	0.191786	1.14218	53.6192	46.9447	TRUE	0.411957	ENSGALT00000008859	ENSGALP00000008845	dynein light chain LC8-type 2 [Source:NCBI gene;Acc:417663]	19	8712740	8719340	-1	8712740	8719340	8719340	2142	DYNLL2	ensembl	4
2563	ENSGALG00000005534	0.391256	1.31154	42.4214	32.3449	TRUE	0.151094	ENSGALT00000008877	ENSGALP00000008863	transmembrane 9 superfamily member 3 [Source:NCBI gene;Acc:395460]	6	16681267	16720703	-1	16681267	16720703	16720703	1773		ensembl	5
2564	ENSGALG00000005535	0.252942	1.19163	31.7643	26.656	TRUE	0.31416	ENSGALT00000008880	ENSGALP00000008866	treacle ribosome biogenesis factor 1 [Source:NCBI gene;Acc:416276]	13	13151075	13168747	-1	13151075	13168747	13168747	4042	TCOF1	ensembl	6
2569	ENSGALG00000005544	1.24582	2.37154	14.1824	5.98026	TRUE	0.215978	ENSGALT00000008893	ENSGALP00000008879	G protein-coupled receptor 55 [Source:HGNC Symbol;Acc:HGNC:4511]	9	5355453	5356370	1	5355453	5356370	5355453	918	GPR55	ensembl	5
2570	ENSGALG00000005547	-0.0997391	0.933202	84.0799	90.0983	TRUE	0.151159	ENSGALT00000008896	ENSGALP00000008882	phosphoinositide-3-kinase adaptor protein 1 [Source:NCBI gene;Acc:374268]	6	16723978	16765056	-1	16723978	16765056	16765056	2779	PIK3AP1	ensembl	6
2572	ENSGALG00000005550	0.0435327	1.03063	130.78	126.892	TRUE	0.215737	ENSGALT00000008903	ENSGALP00000008889	ST6 beta-galactoside alpha-2
2573	ENSGALG00000005551	-0.563466	0.676674	22.7834	33.6697	TRUE	0.0551272	ENSGALT00000008904	ENSGALP00000008890	dickkopf WNT signaling pathway inhibitor 3 [Source:NCBI gene;Acc:396023]	5	8138651	8160893	1	8138651	8160893	8138651	1383	DKK3	ensembl	4
2576	ENSGALG00000005554	-0.658533	0.633522	17.8056	28.1057	TRUE	0.215677	ENSGALT00000008913	ENSGALP00000008899	adiponectin
2577	ENSGALG00000005558	0.167197	1.12287	24.3621	21.6962	TRUE	0.328251	ENSGALT00000008918	ENSGALP00000008904	transducin beta like 3 [Source:NCBI gene;Acc:416545]	14	6182947	6193181	1	6182947	6193181	6182947	3071	TBL3	ensembl	5
2581	ENSGALG00000005571	0.262707	1.19973	29.5501	24.6307	TRUE	0.187526	ENSGALT00000008936	ENSGALP00000008922	holocytochrome c synthase [Source:NCBI gene;Acc:424482]	8	13331193	13338560	-1	13331193	13338560	13338560	3292	HCCS	ensembl	4
2585	ENSGALG00000005580	-0.954909	0.515874	0.665086	1.28924	TRUE	0.187589	ENSGALT00000008955	ENSGALP00000008941	transmembrane protein 56 [Source:NCBI gene;Acc:424483]	8	13340307	13388696	-1	13340307	13388696	13388696	6709	TMEM56	ensembl	6
2586	ENSGALG00000005582	0.508625	1.42269	25.5269	17.9427	TRUE	1.73e-10	ENSGALT00000008971	ENSGALP00000008957	kelch like family member 18 [Source:NCBI gene;Acc:420406]	2	3994528	4016158	1	3994528	4016158	3994528	3654	KLHL18	ensembl	6
2588	ENSGALG00000005584	-0.615772	0.652581	3.52746	5.40541	TRUE	0.0552319	ENSGALT00000008962	ENSGALP00000008948	polypeptide N-acetylgalactosaminyltransferase 18 [Source:NCBI gene;Acc:423034]	5	8307996	8518626	1	8307996	8518626	8307996	2192	GALNT18	ensembl	6
2590	ENSGALG00000005589	0.221861	1.16624	37.3473	32.0237	TRUE	0.328392	ENSGALT00000008969	ENSGALP00000008955	synaptogyrin 3 [Source:NCBI gene;Acc:416548]	14	6216940	6236474	1	6216940	6236474	6216940	3198	SYNGR3	ensembl	6
2592	ENSGALG00000005595	0.708056	1.6336	2.4605	1.50618	TRUE	0.365306	ENSGALT00000008976	ENSGALP00000008962	HPS4
2593	ENSGALG00000005597	-0.395561	0.760194	89.0708	117.169	TRUE	0.187715	ENSGALT00000088788	ENSGALP00000063174	Gallus gallus calponin 3 (CNN3)
2594	ENSGALG00000005598	0.294324	1.22631	7.48388	6.10276	TRUE	0.328439	ENSGALT00000008981	ENSGALP00000008967	zinc finger protein 598 [Source:HGNC Symbol;Acc:HGNC:28079]	14	6240801	6253661	-1	6240801	6253661	6253661	2634	ZNF598	ensembl	5
2596	ENSGALG00000005601	-1.62149	0.325001	0.0533103	0.164032	TRUE	0.293303	ENSGALT00000008986	ENSGALP00000008972	dynein
2598	ENSGALG00000005609	0.20151	1.1499	8.15912	7.0955	TRUE	0.347479	ENSGALT00000009003	ENSGALP00000008989	opioid growth factor receptor [Source:HGNC Symbol;Acc:HGNC:15768]	20	8519646	8532665	1	8519646	8532665	8519646	6096	OGFR	ensembl	5
2600	ENSGALG00000005612	0.538454	1.45241	13.0125	8.95919	TRUE	1.95e-10	ENSGALT00000009006	ENSGALP00000008992	CCM2 scaffold protein [Source:NCBI gene;Acc:420410]	2	4048632	4072393	-1	4048632	4072393	4072393	1684	CCM2	ensembl	5
2609	ENSGALG00000005622	0.221454	1.16591	110.822	95.0523	TRUE	0.293406	ENSGALT00000009021	ENSGALP00000009007	ADP ribosylation factor 4 [Source:HGNC Symbol;Acc:HGNC:655]	12	8722023	8732436	-1	8722023	8732436	8732436	1954	ARF4	ensembl	5
2611	ENSGALG00000005626	0.470351	1.38545	14.6678	10.5871	TRUE	0.365434	ENSGALT00000009027	ENSGALP00000009013	tyrosylprotein sulfotransferase 2 [Source:NCBI gene;Acc:416910]	15	7214059	7224390	-1	7214059	7224390	7224390	1869	TPST2	ensembl	5
2617	ENSGALG00000005637	0.276379	1.21115	10.1884	8.41214	TRUE	0.15142	ENSGALT00000009044	ENSGALP00000009030	golgi brefeldin A resistant guanine nucleotide exchange factor 1 [Source:HGNC Symbol;Acc:HGNC:4181]	6	16830027	16931260	1	16830027	16931260	16830027	9977	GBF1	ensembl	5
2619	ENSGALG00000005643	-0.747732	0.595539	21.8827	36.7443	TRUE	0.0554938	ENSGALT00000009050	ENSGALP00000009036	lymphatic vessel endothelial hyaluronan receptor 1 [Source:NCBI gene;Acc:423038]	5	8890833	8901438	1	8890833	8901438	8890833	1493	LYVE1	ensembl	4
2620	ENSGALG00000005644	-0.120064	0.920147	64.7631	70.3835	TRUE	2e-10	ENSGALT00000009051	ENSGALP00000009037	myosin IG [Source:NCBI gene;Acc:420412]	2	4075462	4084282	1	4075462	4084282	4075462	3267	MYO1G	ensembl	5
2622	ENSGALG00000005647	-0.274685	0.826631	9.34172	11.301	TRUE	0.187966	ENSGALT00000009059	ENSGALP00000009045	ATP binding cassette subfamily D member 3 [Source:NCBI gene;Acc:424487]	8	13570708	13597078	-1	13570708	13597078	13597078	4096	ABCD3	ensembl	3
2626	ENSGALG00000005652	-0.488591	0.712721	4.4177	6.19836	TRUE	0.347701	ENSGALT00000009067	ENSGALP00000009053		20	8597455	8618748	-1	8597455	8618748	8618748	3632		ensembl	6
2627	ENSGALG00000005653	0.237648	1.17907	39.6284	33.6099	TRUE	0.151551	ENSGALT00000070395	ENSGALP00000046812	nuclear factor kappa B subunit 2 [Source:NCBI gene;Acc:386574]	6	16936051	16944525	1	16936051	16944213	16936051	3194	NFKB2	ensembl	6
2630	ENSGALG00000005656	-0.248222	0.841933	9.52859	11.3175	TRUE	0.293458	ENSGALT00000049822	ENSGALP00000045240	DENN domain containing 6A [Source:NCBI gene;Acc:416006]	12	8732634	8755145	-1	8732634	8755145	8755145	5205	DENND6A	ensembl	5
2634	ENSGALG00000005660	0.616456	1.5331	3.09727	2.02026	TRUE	0.412367	ENSGALT00000050895	ENSGALP00000047062	neurofibromin 1 [Source:HGNC Symbol;Acc:HGNC:7765]	19	9026613	9106170	-1	9026613	9106170	9106170	8870	NF1	ensembl	5
2636	ENSGALG00000005667	0.123176	1.08913	59.2908	54.4387	TRUE	0.215315	ENSGALT00000009089	ENSGALP00000009075	ubiquitin conjugating enzyme E2 G2 [Source:NCBI gene;Acc:424837]	9	5161623	5178829	1	5161623	5178829	5161623	2984	UBE2G2	ensembl	6
2637	ENSGALG00000005668	-0.0866008	0.941739	155.354	164.965	TRUE	0.412552	ENSGALT00000009090	ENSGALP00000009076	WD repeat and SOCS box containing 1 [Source:NCBI gene;Acc:395685]	19	9118090	9125563	1	9118090	9125563	9118090	2319	WSB1	ensembl	5
2641	ENSGALG00000005674	0.321973	1.25004	29.7345	23.7869	TRUE	0.277683	ENSGALT00000009099	ENSGALP00000009085	ubiquitin specific peptidase 10 [Source:NCBI gene;Acc:415817]	11	17087776	17132713	1	17087776	17132713	17087776	2715	USP10	ensembl	5
2644	ENSGALG00000005678	0.21379	1.15973	22.8608	19.7122	TRUE	0.293663	ENSGALT00000048354	ENSGALP00000057717	filamin B [Source:NCBI gene;Acc:378913]	12	8853128	8931289	1	8853128	8931289	8853128	9228	FLNB	ensembl	6
2646	ENSGALG00000005683	-0.426346	0.744144	6.84718	9.20141	TRUE	0.188092	ENSGALT00000044091	ENSGALP00000042256	Rho GTPase activating protein 29 [Source:NCBI gene;Acc:424488]	8	13620637	13671273	1	13620637	13671273	13620637	5310	ARHGAP29	ensembl	5
2647	ENSGALG00000005684	1.28213	2.43198	2.12326	0.873059	TRUE	0.151746	ENSGALT00000009116	ENSGALP00000009102	F-box and leucine rich repeat protein 15 [Source:HGNC Symbol;Acc:HGNC:28155]	6	16980730	16982551	1	16980730	16982551	16980730	950	FBXL15	ensembl	4
2649	ENSGALG00000005687	0.222503	1.16676	32.7993	28.1115	TRUE	0.151811	ENSGALT00000056465	ENSGALP00000049209	CUE domain containing 2 [Source:NCBI gene;Acc:423761]	6	16983558	16994562	-1	16983558	16994532	16994532	1490	CUEDC2	ensembl	6
2650	ENSGALG00000005688	-0.074376	0.949753	220.109	231.754	TRUE	0.293715	ENSGALT00000036253	ENSGALP00000035475	deoxyribonuclease 1 like 1 [Source:NCBI gene;Acc:416008]	12	8934103	8937705	-1	8934103	8937705	8937705	1187	DNASE1L1	ensembl	6
2652	ENSGALG00000005694	0.332988	1.25962	65.5135	52.0105	TRUE	2.08e-10	ENSGALT00000084555	ENSGALP00000062856	glycyl-tRNA synthetase [Source:NCBI gene;Acc:428403]	2	4374027	4396355	-1	4374027	4383227	4383227	1245	GARS	ensembl	6
2656	ENSGALG00000005699	0.51324	1.42725	6.14499	4.30547	TRUE	0.412701	ENSGALT00000009143	ENSGALP00000009129	nemo like kinase [Source:HGNC Symbol;Acc:HGNC:29858]	19	9282142	9320098	1	9282142	9320098	9282142	2064	NLK	ensembl	5
2658	ENSGALG00000005701	-0.176512	0.88484	58.2595	65.8419	TRUE	0.293818	ENSGALT00000070652	ENSGALP00000046401	inositol hexakisphosphate kinase 2 [Source:NCBI gene;Acc:416010]	12	8965934	8984881	1	8965934	8984877	8965934	1714	IP6K2	ensembl	6
2660	ENSGALG00000005703	-0.163903	0.892607	49.83	55.8253	TRUE	0.250551	ENSGALT00000009147	ENSGALP00000009133	solute carrier family 30 member 4 [Source:NCBI gene;Acc:415444]	10	10678890	10693473	-1	10678890	10693473	10693473	3507	SLC30A4	ensembl	5
2661	ENSGALG00000005704	0.181273	1.13388	119.726	105.589	TRUE	0.152203	ENSGALT00000076222	ENSGALP00000047739	NADH:ubiquinone oxidoreductase subunit B8 [Source:NCBI gene;Acc:423763]	6	17416280	17419147	1	17416280	17419010	17416280	549	NDUFB8	ensembl	6
2673	ENSGALG00000005725	0.162394	1.11914	56.8638	50.8101	TRUE	0.314453	ENSGALT00000009190	ENSGALP00000009176	Gallus gallus colony stimulating factor 1 receptor (CSF1R)
2675	ENSGALG00000005739	0.88992	1.85307	1.93404	1.04369	TRUE	0.152398	ENSGALT00000009221	ENSGALP00000009207	stearoyl-CoA desaturase [Source:NCBI gene;Acc:395706]	6	17493789	17509405	-1	17493789	17509405	17509405	1420	SCD	ensembl	5
2681	ENSGALG00000005752	-3.00222	0.124808	0.0223016	0.178687	TRUE	0.188155	ENSGALT00000009238	ENSGALP00000009224	ATP binding cassette subfamily A member 4 [Source:HGNC Symbol;Acc:HGNC:34]	8	13683889	13758163	1	13683889	13758163	13683889	6852	ABCA4	ensembl	5
2683	ENSGALG00000005754	-1.0253	0.491309	2.00736	4.08574	TRUE	0.278216	ENSGALT00000009240	ENSGALP00000009226	dual specificity protein phosphatase 22-A-like [Source:NCBI gene;Acc:768665]	11	17830467	17838111	-1	17830467	17838111	17838111	609		ensembl	6
2684	ENSGALG00000005757	0.591515	1.50683	285.488	189.463	TRUE	0.278163	ENSGALT00000009243	ENSGALP00000009229	interferon regulatory factor 8 [Source:NCBI gene;Acc:396385]	11	17821801	17827332	-1	17821801	17827332	17827332	1641	IRF8	ensembl	5
2685	ENSGALG00000005762	1.89309	3.71429	0.592001	0.159385	TRUE	0.347924	ENSGALT00000009253	ENSGALP00000009239	baculoviral IAP repeat containing 7 [Source:HGNC Symbol;Acc:HGNC:13702]	20	8912703	8919316	1	8912703	8919316	8912703	1239	BIRC7	ensembl	5
2687	ENSGALG00000005767	0.341667	1.26722	16.2578	12.8295	TRUE	0.328815	ENSGALT00000009263	ENSGALP00000009249	TNF receptor associated factor 7 [Source:NCBI gene;Acc:416555]	14	6455145	6483759	1	6455145	6483759	6455145	2810	TRAF7	ensembl	6
2689	ENSGALG00000005769	0.417012	1.33516	21.6308	16.2009	TRUE	0.055809	ENSGALT00000044761	ENSGALP00000042443	WEE1 G2 checkpoint kinase [Source:NCBI gene;Acc:423045]	5	9313714	9322206	-1	9313714	9322206	9322206	3322	WEE1	ensembl	6
2690	ENSGALG00000005770	0.600907	1.51667	2.61351	1.72319	TRUE	0.314502	ENSGALT00000009267	ENSGALP00000009253	HMG-box containing 3 [Source:HGNC Symbol;Acc:HGNC:28982]	13	13295985	13313953	-1	13295985	13313953	13313953	4011	HMGXB3	ensembl	4
2691	ENSGALG00000005772	0.28321	1.2169	62.2217	51.1314	TRUE	0.215013	ENSGALT00000009271	ENSGALP00000009257	BOK
2692	ENSGALG00000005774	-0.56617	0.675407	4.43951	6.57309	TRUE	0.347968	ENSGALT00000066184	ENSGALP00000057592	sodium/potassium transporting ATPase interacting 4 [Source:HGNC Symbol;Acc:HGNC:16191]	20	8921322	8968931	-1	8921322	8968897	8968897	1826	NKAIN4	ensembl	5
2693	ENSGALG00000005775	-0.408421	0.753448	4.8532	6.44133	TRUE	0.00187881	ENSGALT00000009276	ENSGALP00000009262	testis expressed 11 [Source:HGNC Symbol;Acc:HGNC:11733]	4	2457543	2483536	1	2457543	2483536	2457543	2796	TEX11	ensembl	5
2695	ENSGALG00000005778	-0.529671	0.692713	4.07892	5.88833	TRUE	0.365773	ENSGALT00000038558	ENSGALP00000037763	solute carrier family 2 member 11-like 5 [Source:NCBI gene;Acc:416916]	15	7743015	7750172	-1	7743015	7750172	7750172	1536		ensembl	6
2698	ENSGALG00000005782	0.305107	1.23551	39.7576	32.1791	TRUE	0.188281	ENSGALT00000009287	ENSGALP00000009273	glutamate-cysteine ligase modifier subunit [Source:NCBI gene;Acc:424492]	8	13782814	13845483	1	13782814	13793081	13782814	2970	GCLM	ensembl	5
2699	ENSGALG00000005784	0.712831	1.63902	6.92603	4.22572	TRUE	0.365815	ENSGALT00000071032	ENSGALP00000054290	coiled-coil domain containing 117 [Source:HGNC Symbol;Acc:HGNC:26599]	15	7752481	7757835	1	7752481	7757635	7752481	840	CCDC117	ensembl	3
2702	ENSGALG00000005789	0.505003	1.41913	128.036	90.2219	TRUE	0.294074	ENSGALT00000089682	ENSGALP00000063548	ubiquinol-cytochrome c reductase core protein 1 [Source:HGNC Symbol;Acc:HGNC:12585]	12	9059020	9068014	1	9059020	9068003	9059020	1630	UQCRC1	ensembl	6
2706	ENSGALG00000005796	0.229742	1.17263	208.508	177.813	TRUE	0.365858	ENSGALT00000009310	ENSGALP00000009296	X-box binding protein 1 [Source:NCBI gene;Acc:416918]	15	7760945	7764070	-1	7760945	7764070	7764070	1667	XBP1	ensembl	4
2707	ENSGALG00000005797	1.58941	3.00927	0.435003	0.144555	TRUE	0.348102	ENSGALT00000009312	ENSGALP00000009298	collagen type XX alpha 1 chain [Source:NCBI gene;Acc:419243]	20	9022635	9065766	1	9022635	9065766	9022635	4918	COL20A1	ensembl	5
2708	ENSGALG00000005800	-0.223755	0.856333	18.2382	21.298	TRUE	0.0179699	ENSGALT00000009315	ENSGALP00000009301	DDB1 and CUL4 associated factor 12 [Source:NCBI gene;Acc:427396]	Z	7511921	7540939	-1	7511921	7540939	7540939	4382	DCAF12	ensembl	5
2714	ENSGALG00000005807	0.535153	1.4491	37.4942	25.8742	TRUE	0.0559143	ENSGALT00000009326	ENSGALP00000009312	importin 7 [Source:HGNC Symbol;Acc:HGNC:9852]	5	9365314	9396636	-1	9365314	9396636	9396636	3117	IPO7	ensembl	5
2716	ENSGALG00000005809	0.736288	1.66588	32.8355	19.7106	TRUE	0.214832	ENSGALT00000009328	ENSGALP00000009314	septin 2 [Source:HGNC Symbol;Acc:HGNC:7729]	9	4978267	4990311	1	4978267	4990311	4978267	1062	2002-09-01	ensembl	5
2719	ENSGALG00000005815	0.478996	1.39377	8.01728	5.75221	TRUE	0.0560196	ENSGALT00000070779	ENSGALP00000056657	transmembrane protein 41B [Source:NCBI gene;Acc:423047]	5	9410536	9418217	1	9410536	9417079	9410536	1677	TMEM41B	ensembl	5
2720	ENSGALG00000005820	0.365832	1.28862	251.229	194.959	TRUE	0.314648	ENSGALT00000067594	ENSGALP00000051957	ring finger protein 130 [Source:HGNC Symbol;Acc:HGNC:18280]	13	13397472	13434489	1	13397472	13434489	13397472	1269	RNF130	ensembl	5
2723	ENSGALG00000005823	0.741987	1.67248	150.002	89.6885	TRUE	0.214711	ENSGALT00000009355	ENSGALP00000009341	high density lipoprotein binding protein [Source:NCBI gene;Acc:395984]	9	4941057	4961123	-1	4941057	4961123	4961123	4364	HDLBP	ensembl	6
2728	ENSGALG00000005834	0.214129	1.16	47.3232	40.7957	TRUE	0.412998	ENSGALT00000009368	ENSGALP00000009354	platelet activating factor acetylhydrolase 1b regulatory subunit 1 [Source:NCBI gene;Acc:374224]	19	9462121	9491244	1	9462121	9491244	9462121	5182	PAFAH1B1	ensembl	4
2731	ENSGALG00000005842	0.68723	1.61019	34.2186	21.2513	TRUE	0.00189305	ENSGALT00000050305	ENSGALP00000048060	glycerophosphodiester phosphodiesterase domain containing 2 [Source:HGNC Symbol;Acc:HGNC:25974]	4	2546262	2553430	-1	2546262	2553430	2553430	1563	GDPD2	ensembl	6
2732	ENSGALG00000005843	-1.90046	0.267858	0.113849	0.425034	TRUE	0.34828	ENSGALT00000009385	ENSGALP00000009371	eukaryotic translation elongation factor 1 alpha 2 [Source:NCBI gene;Acc:419244]	20	9201511	9214669	-1	9201511	9214669	9214669	2416	EEF1A2	ensembl	4
2734	ENSGALG00000005845	1.05949	2.08419	14.2114	6.81867	TRUE	0.278962	ENSGALT00000067633	ENSGALP00000053663	solute carrier family 7 member 5 [Source:NCBI gene;Acc:415832]	11	18186088	18218511	-1	18186088	18218511	18218511	3922	SLC7A5	ensembl	6
2735	ENSGALG00000005846	-0.908314	0.532807	2.06649	3.87849	TRUE	0.027471	ENSGALT00000009395	ENSGALP00000009381	multiple PDZ domain protein [Source:NCBI gene;Acc:427360]	Z	30957214	31049312	-1	30957214	31049312	31049312	6670	MPDZ	ensembl	5
2736	ENSGALG00000005848	-0.500616	0.706805	4.62034	6.53694	TRUE	0.0184061	ENSGALT00000009397	ENSGALP00000009383	interleukin 11 receptor subunit alpha [Source:NCBI gene;Acc:693251]	Z	8328609	8349153	1	8328609	8349153	8328609	1812	IL11RA	ensembl	7
2739	ENSGALG00000005852	-1.43408	0.370084	0.476855	1.28851	TRUE	0.348368	ENSGALT00000009403	ENSGALP00000009389	src-related kinase lacking C-terminal regulatory tyrosine and N-terminal myristylation sites [Source:HGNC Symbol;Acc:HGNC:11298]	20	9227415	9235015	-1	9227415	9235015	9235015	1410	SRMS	ensembl	4
2743	ENSGALG00000005856	0.417661	1.33576	8.41576	6.30035	TRUE	0.314697	ENSGALT00000054349	ENSGALP00000054577	TBC1 domain family member 9B [Source:HGNC Symbol;Acc:HGNC:29097]	13	13440039	13457391	1	13440039	13457391	13440039	3735	TBC1D9B	ensembl	5
2746	ENSGALG00000005860	0.309939	1.23966	22.2605	17.957	TRUE	2.24e-10	ENSGALT00000009422	ENSGALP00000009408	acetyl-CoA acyltransferase 1 [Source:NCBI gene;Acc:770094]	2	4735739	4743813	-1	4735739	4743813	4743813	2404	ACAA1	ensembl	4
2748	ENSGALG00000005867	-0.279435	0.823914	8.55738	10.3863	TRUE	0.15279	ENSGALT00000079991	ENSGALP00000053999	membrane associated ring-CH-type finger 8 [Source:NCBI gene;Acc:423770]	6	17666577	17751971	-1	17666577	17751971	17751971	2854	2008-03-01	ensembl	5
2749	ENSGALG00000005869	0.334742	1.26115	69.0724	54.7693	TRUE	0.294228	ENSGALT00000009434	ENSGALP00000009420	coatomer protein complex subunit gamma 1 [Source:NCBI gene;Acc:416014]	12	9103875	9122950	1	9103875	9122950	9103875	2998	COPG1	ensembl	6
2751	ENSGALG00000005878	0.211377	1.15779	43.8234	37.8509	TRUE	0.329002	ENSGALT00000009446	ENSGALP00000009432	MTOR associated protein
2756	ENSGALG00000005888	0.512541	1.42656	18.2723	12.8086	TRUE	0.329049	ENSGALT00000009467	ENSGALP00000009453	phosphoglycolate phosphatase [Source:NCBI gene;Acc:416559]	14	6532141	6535438	-1	6532141	6535438	6535438	2917	PGP	ensembl	5
2758	ENSGALG00000005891	0.907443	1.87572	11.7145	6.24534	TRUE	0.366197	ENSGALT00000009474	ENSGALP00000009460	DiGeorge syndrome critical region gene 2 [Source:HGNC Symbol;Acc:HGNC:2845]	15	7922579	7957158	1	7922579	7957158	7922579	1581	DGCR2	ensembl	5
2760	ENSGALG00000005894	0.223205	1.16732	14.5012	12.4226	TRUE	0.250946	ENSGALT00000078257	ENSGALP00000051754	ubiquitin specific peptidase 8 [Source:HGNC Symbol;Acc:HGNC:12631]	10	10830063	10845317	-1	10830063	10845317	10845317	3351	USP8	ensembl	6
2764	ENSGALG00000005901	0.749106	1.68075	4.96265	2.95264	TRUE	0.348457	ENSGALT00000060546	ENSGALP00000048626	protein-L-isoaspartate (D-aspartate) O-methyltransferase domain containing 2 [Source:HGNC Symbol;Acc:HGNC:15882]	20	9283304	9289786	-1	9283304	9289786	9289786	639	PCMTD2	ensembl	5
2765	ENSGALG00000005902	0.128811	1.09339	170.652	156.076	TRUE	0.294434	ENSGALT00000009495	ENSGALP00000009481	RAB7A
2766	ENSGALG00000005904	0.144458	1.10532	99.0865	89.6454	TRUE	0.188595	ENSGALT00000009497	ENSGALP00000009483	transmembrane p24 trafficking protein 1 [Source:NCBI gene;Acc:424499]	8	14013392	14021121	1	14013392	14021121	14013392	3403	TMED1	ensembl	4
2768	ENSGALG00000005907	0.138025	1.1004	289.463	263.054	TRUE	0.294485	ENSGALT00000009501	ENSGALP00000009487	ribophorin I [Source:HGNC Symbol;Acc:HGNC:10381]	12	9161973	9169544	1	9161973	9169544	9161973	2489	RPN1	ensembl	6
2771	ENSGALG00000005914	-0.257032	0.836808	16.7485	20.0148	TRUE	0.15292	ENSGALT00000022900	ENSGALP00000022859	WASH complex subunit 2C [Source:NCBI gene;Acc:423772]	6	17786239	17817301	-1	17786239	17817301	17817301	4360	WASHC2C	ensembl	6
2775	ENSGALG00000005924	0.348098	1.27288	18.8103	14.7777	TRUE	0.314844	ENSGALT00000067221	ENSGALP00000054673	alpha-1
2778	ENSGALG00000005930	-0.177099	0.88448	16.5487	18.7101	TRUE	0.0019171	ENSGALT00000009540	ENSGALP00000009526	plastin 3 [Source:NCBI gene;Acc:422222]	4	2970093	3014550	1	2970093	3014550	2970093	3365	PLS3	ensembl	6
2779	ENSGALG00000005931	0.405082	1.32416	55.1399	41.6413	TRUE	0.294741	ENSGALT00000009542	ENSGALP00000009528	RuvB like AAA ATPase 1 [Source:NCBI gene;Acc:416022]	12	9519363	9537077	1	9519363	9537077	9519363	1859	RUVBL1	ensembl	4
2783	ENSGALG00000005938	-1.48284	0.357784	1.30633	3.65118	TRUE	0.329284	ENSGALT00000009556	ENSGALP00000060131	chromosome 14 open reading frame
2786	ENSGALG00000005948	-0.390769	0.762723	2024.01	2653.67	TRUE	0.056494	ENSGALT00000058880	ENSGALP00000044945	ribosomal protein L27a [Source:NCBI gene;Acc:770018]	5	9732157	9735693	1	9732157	9735170	9732157	349	RPL27A	ensembl	5
2787	ENSGALG00000005951	0.750566	1.68245	9.86649	5.86435	TRUE	0.366493	ENSGALT00000009569	ENSGALP00000009555	VPS29 retromer complex component-like [Source:NCBI gene;Acc:416931]	15	8000035	8002344	-1	8000035	8002344	8002344	889	VPS29L	ensembl	5
2792	ENSGALG00000005959	0.354419	1.27847	7.24717	5.66862	TRUE	0.189223	ENSGALT00000083083	ENSGALP00000055465	glomulin
2793	ENSGALG00000005961	0.858532	1.81319	73.0069	40.2643	TRUE	0.315136	ENSGALT00000009585	ENSGALP00000009571	deoxyguanosine kinase [Source:NCBI gene;Acc:770922]	13	13578789	13584210	-1	13578789	13584210	13584210	1092	DGUOK	ensembl	5
2794	ENSGALG00000005964	0.18603	1.13763	42.2442	37.1336	TRUE	0.0019365	ENSGALT00000009589	ENSGALP00000009575	family with sequence similarity 162
2795	ENSGALG00000005966	0.986197	1.98096	24.6034	12.42	TRUE	0.294844	ENSGALT00000009591	ENSGALP00000009577	Sec61 translocon alpha 1 subunit [Source:HGNC Symbol;Acc:HGNC:18276]	12	9551302	9559833	-1	9551302	9559833	9559833	1431	SEC61A1	ensembl	5
2799	ENSGALG00000005972	#NAME?	0	0	0.0969972	TRUE	0.294895	ENSGALT00000009602	ENSGALP00000009588	kelch repeat and BTB domain containing 12 [Source:HGNC Symbol;Acc:HGNC:25731]	12	9572853	9601410	-1	9572853	9601410	9601410	4479	KBTBD12	ensembl	5
2801	ENSGALG00000005974	-0.307973	0.807776	20.8838	25.8534	TRUE	0.108577	ENSGALT00000039669	ENSGALP00000038878	collagen type VI alpha 1 chain [Source:NCBI gene;Acc:396000]	7	6723053	6744124	1	6723053	6744124	6723053	4606	COL6A1	ensembl	5
2803	ENSGALG00000005976	-0.491582	0.711245	13.8778	19.512	TRUE	0.348724	ENSGALT00000009608	ENSGALP00000009594	transcription elongation factor A2 [Source:HGNC Symbol;Acc:HGNC:11614]	20	9551832	9568102	-1	9551832	9568102	9568102	1538	TCEA2	ensembl	6
2808	ENSGALG00000005982	0.204577	1.15235	18.4539	16.0142	TRUE	0.00194137	ENSGALT00000009621	ENSGALP00000009607	kelch like family member 9 [Source:NCBI gene;Acc:422226]	4	3217045	3285341	-1	3217045	3285341	3285341	3851	KLHL9	ensembl	5
2809	ENSGALG00000005983	0.214779	1.16053	58.5853	50.4817	TRUE	0.366705	ENSGALT00000009622	ENSGALP00000009608	SWI/SNF related
2815	ENSGALG00000005996	-2.82938	0.140693	0.025955	0.18448	TRUE	0.251341	ENSGALT00000009646	ENSGALP00000009632	fibronectin type III and SPRY domain containing 2 [Source:HGNC Symbol;Acc:HGNC:18024]	10	11064399	11080935	-1	11064399	11080935	11080935	2355	FSD2	ensembl	7
2819	ENSGALG00000006001	0.605179	1.52117	18.6887	12.2857	TRUE	0.348857	ENSGALT00000086281	ENSGALP00000061667	pre-mRNA processing factor 6 [Source:HGNC Symbol;Acc:HGNC:15860]	20	9613932	9636709	-1	9613932	9636709	9636709	2919	PRPF6	ensembl	6
2826	ENSGALG00000006013	0.264662	1.20135	9.47511	7.88702	TRUE	0.348946	ENSGALT00000076756	ENSGALP00000045962	zinc finger protein 512B [Source:NCBI gene;Acc:771616]	20	9658584	9688331	1	9658584	9688331	9658584	4554	ZNF512B	ensembl	6
2828	ENSGALG00000006016	0.404303	1.32345	3.84316	2.9039	TRUE	0.214591	ENSGALT00000009680	ENSGALP00000009666	PAS domain containing serine/threonine kinase [Source:HGNC Symbol;Acc:HGNC:17270]	9	4902979	4922208	-1	4902979	4922208	4922208	6338	PASK	ensembl	5
2835	ENSGALG00000006027	0.288496	1.22137	33.2741	27.2434	TRUE	0.251679	ENSGALT00000009702	ENSGALP00000009688	transmembrane 6 superfamily member 1 [Source:NCBI gene;Acc:415462]	10	11214442	11233484	1	11214442	11233484	11214442	1341	TM6SF1	ensembl	6
2836	ENSGALG00000006031	#NAME?	0	0	0.224486	TRUE	0.189474	ENSGALT00000009708	ENSGALP00000009694	bromodomain testis associated [Source:HGNC Symbol;Acc:HGNC:1105]	8	14345658	14361185	-1	14345658	14361185	14361185	2815	BRDT	ensembl	5
2841	ENSGALG00000006037	0.665772	1.58642	49.6675	31.3079	TRUE	0.295151	ENSGALT00000009723	ENSGALP00000009709	minichromosome maintenance complex component 2 [Source:NCBI gene;Acc:416027]	12	9749558	9760977	-1	9749558	9760977	9760977	3724	MCM2	ensembl	5
2844	ENSGALG00000006043	0.270037	1.20584	14.0488	11.6507	TRUE	0.329612	ENSGALT00000048819	ENSGALP00000047179	RB binding protein 6
2848	ENSGALG00000006048	0.967088	1.95489	5.89148	3.01371	TRUE	0.413406	ENSGALT00000009741	ENSGALP00000009727		19	9911183	9914048	-1	9911183	9914048	9914048	747		ensembl	5
2851	ENSGALG00000006051	0.399334	1.3189	11.0792	8.40034	TRUE	0.189599	ENSGALT00000009749	ENSGALP00000009735	cell division cycle 7 [Source:HGNC Symbol;Acc:HGNC:1745]	8	14544898	14558894	-1	14544898	14558894	14558894	1702	CDC7	ensembl	5
2855	ENSGALG00000006056	0.522282	1.43623	9.80267	6.8253	TRUE	0.295253	ENSGALT00000061355	ENSGALP00000049916	coiled-coil-helix-coiled-coil-helix domain containing 6 [Source:HGNC Symbol;Acc:HGNC:28184]	12	9779135	9881729	1	9779135	9881115	9779135	1186	CHCHD6	ensembl	6
2856	ENSGALG00000006057	-0.372452	0.772468	78.0239	101.006	TRUE	0.315525	ENSGALT00000009766	ENSGALP00000009752	CDC like kinase 4 [Source:HGNC Symbol;Acc:HGNC:13659]	13	14125185	14134175	1	14125185	14134175	14125185	1800	CLK4	ensembl	5
2857	ENSGALG00000006061	0.578364	1.49315	45.0776	30.1895	TRUE	0.00197079	ENSGALT00000039992	ENSGALP00000039199	RAP2C
2858	ENSGALG00000006062	0.304555	1.23504	16.7402	13.5544	TRUE	0.349212	ENSGALT00000009779	ENSGALP00000009765	zinc finger and BTB domain containing 46 [Source:HGNC Symbol;Acc:HGNC:16094]	20	9775106	9805872	1	9775106	9805872	9775106	2063	ZBTB46	ensembl	5
2860	ENSGALG00000006068	0.590623	1.5059	1.77515	1.1788	TRUE	0.329659	ENSGALT00000062280	ENSGALP00000044920	trinucleotide repeat containing 6A [Source:HGNC Symbol;Acc:HGNC:11969]	14	6868966	6909046	1	6868966	6909046	6868966	6259	TNRC6A	ensembl	5
2867	ENSGALG00000006080	-0.281276	0.822863	14.4442	17.5536	TRUE	0.00198555	ENSGALT00000080210	ENSGALP00000053346	glypican 4 [Source:HGNC Symbol;Acc:HGNC:4452]	4	3791474	3853513	-1	3791474	3853513	3853513	3146	GPC4	ensembl	5
2876	ENSGALG00000006097	0.737195	1.66693	2.5573	1.53413	TRUE	0.295304	ENSGALT00000036246	ENSGALP00000035469	plexin A1 [Source:HGNC Symbol;Acc:HGNC:9099]	12	9911395	9995555	1	9911395	9995555	9911395	5844	PLXNA1	ensembl	4
2878	ENSGALG00000006099	0.375173	1.29699	3.23061	2.49084	TRUE	0.279228	ENSGALT00000009844	ENSGALP00000009830	zinc finger protein
2880	ENSGALG00000006104	-2.10691	0.232143	0.051596	0.222259	TRUE	0.251904	ENSGALT00000048789	ENSGALP00000054308	ADAMTS like 3 [Source:HGNC Symbol;Acc:HGNC:14633]	10	11480809	11655680	1	11480809	11655680	11480809	5331	ADAMTSL3	ensembl	6
2884	ENSGALG00000006110	1.12168	2.176	48.2976	22.1956	TRUE	0.329893	ENSGALT00000009864	ENSGALP00000009850	polo like kinase 1 [Source:NCBI gene;Acc:416575]	14	6936437	6941976	1	6936437	6941969	6936437	2497	PLK1	ensembl	6
2886	ENSGALG00000006113	0.269891	1.20572	31.6669	26.2639	TRUE	0.189787	ENSGALT00000009867	ENSGALP00000009853	zinc finger protein 326 [Source:NCBI gene;Acc:424512]	8	15000124	15021393	-1	15000124	15021393	15021393	2379	ZNF326	ensembl	5
2887	ENSGALG00000006117	0.233032	1.1753	55.703	47.3946	TRUE	0.330033	ENSGALT00000009871	ENSGALP00000009857	ubiquitin family domain containing 1 [Source:HGNC Symbol;Acc:HGNC:30565]	14	6956292	6962247	-1	6956292	6962247	6962247	840	UBFD1	ensembl	6
2888	ENSGALG00000006118	0.674771	1.59634	9.06447	5.67827	TRUE	0.279281	ENSGALT00000009872	ENSGALP00000009858		11	18623208	18646307	1	18623208	18646307	18623208	1878		ensembl	5
2894	ENSGALG00000006127	0.599519	1.51521	3.77609	2.49212	TRUE	0.00203043	ENSGALT00000009889	ENSGALP00000009875	family with sequence similarity 122A [Source:NCBI gene;Acc:422237]	4	4107645	4121192	1	4107645	4121192	4107645	3027	FAM122A	ensembl	6
2897	ENSGALG00000006132	0.43591	1.35276	47.4024	35.0411	TRUE	0.00203546	ENSGALT00000009895	ENSGALP00000009881	motile sperm domain containing 1 [Source:HGNC Symbol;Acc:HGNC:25235]	4	4124936	4138938	-1	4124936	4138938	4138938	1862	MOSPD1	ensembl	6
2900	ENSGALG00000006138	1.58222	2.99431	0.568805	0.189962	TRUE	0.349699	ENSGALT00000009906	ENSGALP00000009892	helicase with zinc finger 2 [Source:HGNC Symbol;Acc:HGNC:30021]	20	9941292	9949052	1	9941292	9949052	9941292	4782	HELZ2	ensembl	5
2901	ENSGALG00000006140	0.52757	1.4415	14.0724	9.76231	TRUE	0.330127	ENSGALT00000009913	ENSGALP00000009899	golgi associated
2903	ENSGALG00000006143	1.70405	3.25815	1.74516	0.535628	TRUE	0.159102	ENSGALT00000009924	ENSGALP00000009910	phosphatidylinositol 4-kinase type 2 alpha [Source:NCBI gene;Acc:425291]	6	22303031	22308203	-1	22303031	22308203	22308203	1401		ensembl	5
2905	ENSGALG00000006147	0.412462	1.33095	41.249	30.9921	TRUE	0.0577682	ENSGALT00000039572	ENSGALP00000038782	nucleobindin 2 [Source:NCBI gene;Acc:423071]	5	11811203	11836845	1	11811203	11836845	11811203	2039	NUCB2	ensembl	4
2907	ENSGALG00000006152	0.636537	1.55459	17.1815	11.0521	TRUE	0.349788	ENSGALT00000072824	ENSGALP00000057162		20	9988019	9990550	-1	9988019	9990031	9990031	1107		ensembl	5
2912	ENSGALG00000006160	0.611579	1.52793	69.2938	45.3514	TRUE	0.316012	ENSGALT00000009947	ENSGALP00000009933	heterogeneous nuclear ribonucleoprotein A0 [Source:HGNC Symbol;Acc:HGNC:5030]	13	14492166	14493089	1	14492166	14493089	14492166	924	HNRNPA0	ensembl	5
2913	ENSGALG00000006161	0.246089	1.18599	42.1428	35.534	TRUE	0.280662	ENSGALT00000033674	ENSGALP00000033033	charged multivesicular body protein 1A [Source:NCBI gene;Acc:415841]	11	18999513	19003219	-1	18999513	19003219	19003219	987	CHMP1A	ensembl	5
2914	ENSGALG00000006165	-0.198949	0.871185	28.027	32.1711	TRUE	0.153833	ENSGALT00000009953	ENSGALP00000009939	WDFY family member 4 [Source:HGNC Symbol;Acc:HGNC:29323]	6	18438795	18555233	1	18438795	18555233	18438795	9717	WDFY4	ensembl	7
2918	ENSGALG00000006172	-0.293164	0.81611	36.7247	44.9997	TRUE	0.0578747	ENSGALT00000068014	ENSGALP00000053407	ATP binding cassette subfamily C member 8 [Source:HGNC Symbol;Acc:HGNC:59]	5	11859274	11923796	-1	11859274	11923796	11923796	4683	ABCC8	ensembl	5
2919	ENSGALG00000006173	-0.357954	0.78027	9.44702	12.1074	TRUE	2.74e-10	ENSGALT00000051607	ENSGALP00000053469	xylulokinase [Source:HGNC Symbol;Acc:HGNC:12839]	2	6129976	6212618	-1	6129976	6212618	6212618	1948	XYLB	ensembl	6
2920	ENSGALG00000006174	-0.932542	0.523935	8.65718	16.5234	TRUE	0.153963	ENSGALT00000009968	ENSGALP00000009954	V-set and transmembrane domain containing 4 [Source:HGNC Symbol;Acc:HGNC:26470]	6	18562592	18595001	-1	18562592	18595001	18595001	3442	VSTM4	ensembl	5
2922	ENSGALG00000006179	-0.267615	0.830692	4417.54	5317.9	TRUE	0.280397	ENSGALT00000065771	ENSGALP00000051024	ribosomal protein L13 [Source:NCBI gene;Acc:395849]	11	18978055	18982325	1	18978055	18982325	18978055	739	RPL13	ensembl	6
2929	ENSGALG00000006190	-0.623574	0.649061	12.0239	18.525	TRUE	0.00206064	ENSGALT00000009988	ENSGALP00000009974	four and a half LIM domains 1 [Source:HGNC Symbol;Acc:HGNC:3702]	4	4248504	4258576	1	4248504	4258576	4248504	1825	FHL1	ensembl	5
2932	ENSGALG00000006197	0.523226	1.43717	36.1498	25.1536	TRUE	0.350584	ENSGALT00000009999	ENSGALP00000009985	casein kinase 2 alpha 1 [Source:NCBI gene;Acc:432370]	20	10136352	10158011	1	10136352	10158004	10136352	1588	CSNK2A1	ensembl	6
2933	ENSGALG00000006198	0.391381	1.31165	15.5953	11.8899	TRUE	0.109021	ENSGALT00000010002	ENSGALP00000009988	lanosterol synthase [Source:NCBI gene;Acc:424037]	7	6905294	6915375	-1	6905294	6915375	6915375	2971	LSS	ensembl	6
2934	ENSGALG00000006201	0.712831	1.63902	9.57066	5.83927	TRUE	0.350628	ENSGALT00000010006	ENSGALP00000009992	TBC1 domain family member 20 [Source:HGNC Symbol;Acc:HGNC:16133]	20	10159639	10166875	1	10159639	10166875	10159639	1718	TBC1D20	ensembl	5
2938	ENSGALG00000006207	0.339302	1.26514	112.822	89.1768	TRUE	0.350893	ENSGALT00000077998	ENSGALP00000053149	histocompatibility minor 13 [Source:HGNC Symbol;Acc:HGNC:16435]	20	10191698	10203790	1	10191698	10203790	10191698	1357	HM13	ensembl	5
2939	ENSGALG00000006208	-3.45741	0.0910366	0.00675703	0.0742233	TRUE	0.0579813	ENSGALT00000046494	ENSGALP00000046979	otogelin [Source:HGNC Symbol;Acc:HGNC:8516]	5	11990010	12080323	1	11990010	12062179	11990010	5007	OTOG	ensembl	6
2940	ENSGALG00000006211	0.414096	1.33246	73.2121	54.9449	TRUE	0.351025	ENSGALT00000010073	ENSGALP00000010059	BCL2 like 1 [Source:NCBI gene;Acc:373954]	20	10217327	10234317	-1	10217327	10234317	10234317	1182	BCL2L1	ensembl	5
2946	ENSGALG00000006222	1.26748	2.40741	3.19603	1.32758	TRUE	0.280238	ENSGALT00000010046	ENSGALP00000010032	ankyrin repeat domain 11 [Source:NCBI gene;Acc:415845]	11	18867563	18881659	-1	18867563	18881659	18881659	1071		ensembl	5
2948	ENSGALG00000006229	0.171827	1.12648	105.136	93.331	TRUE	0.47618	ENSGALT00000080116	ENSGALP00000048265	lymphocyte antigen 9 [Source:NCBI gene;Acc:100857714]	25	1267434	1272776	-1	1267434	1272776	1272776	1475		ensembl	4
2949	ENSGALG00000006231	0.824701	1.77117	2.27121	1.28232	TRUE	0.058195	ENSGALT00000010072	ENSGALP00000010058	secretion regulating guanine nucleotide exchange factor [Source:HGNC Symbol;Acc:HGNC:17499]	5	12312605	12454486	-1	12312605	12454421	12454421	1182	SERGEF	ensembl	5
2951	ENSGALG00000006236	0.65127	1.57055	5.17873	3.2974	TRUE	0.0582485	ENSGALT00000010084	ENSGALP00000010070	tryptophan hydroxylase 1 [Source:NCBI gene;Acc:395799]	5	12458129	12468744	-1	12458129	12468744	12468744	1617	TPH1	ensembl	6
2954	ENSGALG00000006241	1.39559	2.63096	1.15457	0.438839	TRUE	0.236229	ENSGALT00000010094	ENSGALP00000010080	tubulin alpha-3 chain-like [Source:NCBI gene;Acc:425049]	9	24033681	24037038	-1	24033681	24037038	24037038	1350		ensembl	4
2959	ENSGALG00000006253	0.289563	1.22227	44.7508	36.6128	TRUE	0.214228	ENSGALT00000010106	ENSGALP00000010092	ILK associated serine/threonine phosphatase [Source:HGNC Symbol;Acc:HGNC:15566]	9	4825603	4834005	-1	4825603	4834005	4834005	1329	ILKAP	ensembl	5
2963	ENSGALG00000006261	-0.438697	0.7378	116.169	157.453	TRUE	0.190414	ENSGALT00000010119	ENSGALP00000010105	selenoprotein F [Source:NCBI gene;Acc:424521]	8	15967856	15987226	1	15967856	15987226	15967856	1811	SELENOF	ensembl	6
2965	ENSGALG00000006267	0.720768	1.64806	34.1962	20.7494	TRUE	0.351069	ENSGALT00000084713	ENSGALP00000061056	TPX2
2969	ENSGALG00000006282	0.299123	1.2304	18.1319	14.7366	TRUE	0.279813	ENSGALT00000010149	ENSGALP00000010135		11	18715807	18736804	-1	18715807	18736804	18736804	1131		ensembl	5
2970	ENSGALG00000006283	0.22438	1.16827	24.4828	20.9564	TRUE	0.214107	ENSGALT00000010150	ENSGALP00000010136	THAP domain containing 4 [Source:HGNC Symbol;Acc:HGNC:23187]	9	4802407	4816518	1	4802407	4816518	4802407	1950	THAP4	ensembl	5
2971	ENSGALG00000006284	0.138936	1.10109	86.9279	78.9469	TRUE	0.190476	ENSGALT00000007186	ENSGALP00000007174	SH3 domain containing GRB2 like endophilin B1 [Source:NCBI gene;Acc:424522]	8	15997170	16014128	-1	15997170	16014128	16014128	1670	SH3GLB1	ensembl	6
2974	ENSGALG00000006294	0.476516	1.39138	72.8441	52.3539	TRUE	0.22684	ENSGALT00000010167	ENSGALP00000010153	proteasome 26S subunit
2976	ENSGALG00000006300	-0.175634	0.885379	266.265	300.736	TRUE	0.0585698	ENSGALT00000039415	ENSGALP00000038626	lactate dehydrogenase A [Source:NCBI gene;Acc:396221]	5	12555480	12561388	1	12555480	12561388	12555480	1717	LDHA	ensembl	6
2981	ENSGALG00000006307	0.283857	1.21745	15.9927	13.1363	TRUE	0.330454	ENSGALT00000010199	ENSGALP00000010185	NSE1 homolog
2984	ENSGALG00000006317	0.397424	1.31715	16.6487	12.6399	TRUE	0.213926	ENSGALT00000033591	ENSGALP00000032950	inhibitor of growth family member 5 [Source:NCBI gene;Acc:424852]	9	4767418	4775693	-1	4767418	4775693	4775693	3609	ING5	ensembl	6
2985	ENSGALG00000006318	1.0765	2.10891	55.3567	26.249	TRUE	0.330594	ENSGALT00000010214	ENSGALP00000010200	interleukin 21 receptor [Source:NCBI gene;Acc:416586]	14	7350388	7363147	1	7350388	7363147	7350388	2427	IL21R	ensembl	2
2988	ENSGALG00000006323	0.413419	1.33184	155.685	116.895	TRUE	0.316255	ENSGALT00000010224	ENSGALP00000010210	leukocyte cell derived chemotaxin 2 [Source:NCBI gene;Acc:396471]	13	15273853	15278709	1	15273853	15278709	15273853	1041	LECT2	ensembl	6
2990	ENSGALG00000006326	0.472037	1.38707	67.1324	48.3988	TRUE	0.367043	ENSGALT00000010228	ENSGALP00000010214	macrophage migration inhibitory factor (glycosylation-inhibiting factor) [Source:NCBI gene;Acc:100857237]	15	8134760	8136636	1	8134760	8136636	8134760	669	MIF	ensembl	6
2992	ENSGALG00000006328	0.30001	1.23115	47.2912	38.4121	TRUE	0.295867	ENSGALT00000010231	ENSGALP00000010217	coiled-coil-helix-coiled-coil-helix domain containing 4 [Source:NCBI gene;Acc:416037]	12	10779098	10787668	-1	10779098	10787668	10787668	1418	CHCHD4	ensembl	4
2994	ENSGALG00000006331	0.31429	1.2434	22.1025	17.7759	TRUE	0.154485	ENSGALT00000010235	ENSGALP00000010221	STAM binding protein like 1 [Source:HGNC Symbol;Acc:HGNC:24105]	6	19221172	19231112	1	19221172	19231112	19221172	1362	STAMBPL1	ensembl	5
2995	ENSGALG00000006332	0.21875	1.16373	68.4109	58.7861	TRUE	0	ENSGALT00000010237	ENSGALP00000010223	RNA binding motif protein 17 [Source:HGNC Symbol;Acc:HGNC:16944]	1	3516514	3529166	1	3516514	3529166	3516514	1296	RBM17	ensembl	5
2997	ENSGALG00000006342	-0.412196	0.751479	6.51101	8.66426	TRUE	0.0586769	ENSGALT00000010251	ENSGALP00000010237	UEV and lactate/malate dehyrogenase domains [Source:NCBI gene;Acc:100858486]	5	12576072	12587450	-1	12576072	12587436	12587436	2814	UEVLD	ensembl	6
2998	ENSGALG00000006343	0.166467	1.12231	219.491	195.571	TRUE	0.15455	ENSGALT00000010253	ENSGALP00000010239	actin
2999	ENSGALG00000006344	0.457649	1.3733	13.9429	10.1528	TRUE	0.367169	ENSGALT00000010254	ENSGALP00000010240	glutathione S-transferase theta 1 [Source:NCBI gene;Acc:396322]	15	8155554	8165509	1	8155554	8165156	8155554	1664	GSTT1	ensembl	5
3000	ENSGALG00000006345	0.505936	1.42004	16.4703	11.5985	TRUE	0.295918	ENSGALT00000010255	ENSGALP00000010241	transmembrane protein 43 [Source:NCBI gene;Acc:416038]	12	10787902	10798167	1	10787902	10798167	10787902	2210		ensembl	5
3001	ENSGALG00000006350	0.435286	1.35218	58.097	42.9655	TRUE	0.367212	ENSGALT00000010265	ENSGALP00000010251	D-dopachrome tautomerase [Source:NCBI gene;Acc:416937]	15	8167613	8170047	1	8167613	8170047	8167613	1787	DDT	ensembl	3
3002	ENSGALG00000006351	-0.396637	0.759627	28.3833	37.3647	TRUE	0.154615	ENSGALT00000039919	ENSGALP00000039128	Fas cell surface death receptor [Source:NCBI gene;Acc:395274]	6	19256327	19268640	1	19256327	19268640	19256327	1557	FAS	ensembl	4
3003	ENSGALG00000006352	-1.08807	0.470389	12.2557	26.0545	TRUE	0.15468	ENSGALT00000010268	ENSGALP00000010254	cholesterol 25-hydroxylase [Source:NCBI gene;Acc:423788]	6	19330373	19331756	-1	19330373	19331756	19331756	1384	CH25H	ensembl	5
3005	ENSGALG00000006355	0.338766	1.26467	18.6465	14.7441	TRUE	0.0587306	ENSGALT00000010272	ENSGALP00000010258	SPT2 chromatin protein domain containing 1 [Source:NCBI gene;Acc:423083]	5	12592897	12604861	-1	12592897	12604861	12604861	2293	SPTY2D1	ensembl	5
3007	ENSGALG00000006357	0.436875	1.35367	7.24458	5.35181	TRUE	0.295969	ENSGALT00000010275	ENSGALP00000010261	XPC complex subunit
3012	ENSGALG00000006368	-1.39379	0.380563	0.573397	1.50671	TRUE	0.0588379	ENSGALT00000010293	ENSGALP00000010279	protein tyrosine phosphatase
3018	ENSGALG00000006378	1.22846	2.34317	23.5328	10.0431	TRUE	0.154745	ENSGALT00000010304	ENSGALP00000010290	lipase A
3019	ENSGALG00000006379	#NAME?	0	0	0.178137	TRUE	3.29e-10	ENSGALT00000010306	ENSGALP00000010292	sonic hedgehog [Source:NCBI gene;Acc:395615]	2	8112394	8122029	-1	8112394	8122029	8122029	1552	SHH	ensembl	5
3021	ENSGALG00000006385	0.716468	1.64315	2.47956	1.50903	TRUE	0.213624	ENSGALT00000010312	ENSGALP00000010298	UBX domain protein 7 [Source:HGNC Symbol;Acc:HGNC:29119]	9	4715879	4735622	1	4715879	4735622	4715879	2120	UBXN7	ensembl	5
3023	ENSGALG00000006388	-0.478497	0.717725	42.0236	58.5512	TRUE	0.252298	ENSGALT00000010317	ENSGALP00000010303	interleukin 16 [Source:NCBI gene;Acc:374270]	10	12108394	12149216	-1	12108394	12149216	12149216	4765	IL16	ensembl	6
3033	ENSGALG00000006404	0.226495	1.16999	20.3162	17.3644	TRUE	0.316643	ENSGALT00000010339	ENSGALP00000010325	DEAD-box helicase 46 [Source:HGNC Symbol;Acc:HGNC:18681]	13	15778025	15794338	-1	15778025	15794338	15794338	3132	DDX46	ensembl	5
3037	ENSGALG00000006409	-0.311451	0.805831	14.604	18.1229	TRUE	0	ENSGALT00000040160	ENSGALP00000039359	podocalyxin like [Source:NCBI gene;Acc:395755]	1	3092445	3133147	1	3092445	3133147	3092445	5056	PODXL	ensembl	5
3039	ENSGALG00000006411	0.525584	1.43952	5.95243	4.13502	TRUE	0.316692	ENSGALT00000010349	ENSGALP00000010335	calcium modulating ligand [Source:NCBI gene;Acc:395808]	13	15798306	15801409	-1	15798306	15801409	15801409	1299	CAMLG	ensembl	4
3042	ENSGALG00000006415	-0.487398	0.71331	31.2492	43.8087	TRUE	0.00208601	ENSGALT00000010354	ENSGALP00000010340	CD40 ligand [Source:NCBI gene;Acc:395485]	4	4393007	4397055	1	4393007	4397055	4393007	892	CD40LG	ensembl	5
3044	ENSGALG00000006418	0.246592	1.1864	21.0482	17.7412	TRUE	0.330687	ENSGALT00000010359	ENSGALP00000010345	3-phosphoinositide dependent protein kinase 1 [Source:NCBI gene;Acc:416588]	14	7382465	7412949	1	7382465	7412949	7382465	6278	PDPK1	ensembl	5
3049	ENSGALG00000006424	0.395962	1.31582	7.4617	5.67077	TRUE	0.316837	ENSGALT00000010368	ENSGALP00000010354	jade family PHD finger 2 [Source:HGNC Symbol;Acc:HGNC:22984]	13	15859409	15899407	-1	15859409	15899407	15899407	1581	JADE2	ensembl	6
3050	ENSGALG00000006425	0.799978	1.74107	4.78165	2.74638	TRUE	0.296173	ENSGALT00000010371	ENSGALP00000010357	solute carrier family 6 member 6 [Source:NCBI gene;Acc:416041]	12	10969859	11019295	1	10969859	11019295	10969859	2416	SLC6A6	ensembl	6
3051	ENSGALG00000006426	0.926155	1.90021	10.8653	5.71797	TRUE	0.21314	ENSGALT00000050422	ENSGALP00000052294	p21 (RAC1) activated kinase 2 [Source:HGNC Symbol;Acc:HGNC:8591]	9	4632558	4651108	-1	4632558	4645533	4645533	1269	PAK2	ensembl	5
3052	ENSGALG00000006427	0.201629	1.15	28.513	24.794	TRUE	0.0590534	ENSGALT00000010376	ENSGALP00000010362	cysteinyl-tRNA synthetase [Source:NCBI gene;Acc:423086]	5	13069629	13105290	1	13069629	13105290	13069629	3162	CARS	ensembl	6
3053	ENSGALG00000006428	0.161345	1.11833	122.353	109.407	TRUE	0.330781	ENSGALT00000062070	ENSGALP00000045009	ubiquitin conjugating enzyme E2 I [Source:NCBI gene;Acc:374123]	14	7446388	7459728	1	7446388	7459718	7446388	1181	UBE2I	ensembl	5
3059	ENSGALG00000006439	0.392469	1.31264	19.2432	14.66	TRUE	0.0020911	ENSGALT00000010390	ENSGALP00000010376	Rac/Cdc42 guanine nucleotide exchange factor 6 [Source:NCBI gene;Acc:422247]	4	4402043	4431398	-1	4402043	4431398	4431398	2410	ARHGEF6	ensembl	5
3060	ENSGALG00000006441	-0.308019	0.80775	26.2161	32.4557	TRUE	0.330874	ENSGALT00000010394	ENSGALP00000010380	N-acetylglucosamine-1-phosphate transferase gamma subunit [Source:NCBI gene;Acc:416591]	14	7463809	7472843	1	7463809	7472843	7463809	1526	GNPTG	ensembl	5
3061	ENSGALG00000006443	-3.1773	0.110544	0.237652	2.14983	TRUE	1.36e-11	ENSGALT00000010396	ENSGALP00000010382	ADP-ribosyltransferase 1 [Source:NCBI gene;Acc:429485]	1	194197429	194198714	-1	194197429	194198714	194198714	1286	ART1	ensembl	4
3064	ENSGALG00000006453	-0.314358	0.804209	86.9026	108.06	TRUE	0.213019	ENSGALT00000062496	ENSGALP00000047629	transferrin (ovotransferrin) [Source:NCBI gene;Acc:396241]	9	4590500	4601249	-1	4590500	4601249	4601249	2377	TF	ensembl	6
3068	ENSGALG00000006457	0.33504	1.26141	96.1035	76.1872	TRUE	0.00210127	ENSGALT00000087631	ENSGALP00000062425	RNA binding motif protein X-linked [Source:NCBI gene;Acc:422248]	4	4437445	4448239	-1	4437445	4448238	4448238	1942	RBMX	ensembl	4
3072	ENSGALG00000006462	0.110866	1.07988	128.632	119.117	TRUE	0.316934	ENSGALT00000010437	ENSGALP00000010423	protein phosphatase 2 catalytic subunit alpha [Source:NCBI gene;Acc:416318]	13	15972376	15988375	1	15972376	15988375	15972376	2255	PPP2CA	ensembl	6
3077	ENSGALG00000006474	0.175756	1.12956	95.1175	84.2078	TRUE	0.316982	ENSGALT00000010461	ENSGALP00000010447	S-phase kinase-associated protein 1 [Source:NCBI gene;Acc:416319]	13	15996718	16005007	1	15996718	16005002	15996718	1812	SKP1	ensembl	4
3080	ENSGALG00000006480	0.418832	1.33685	12.188	9.11696	TRUE	0.317031	ENSGALT00000010476	ENSGALP00000010462	transcription factor 7 (T-cell specific
3083	ENSGALG00000006486	-0.239439	0.847074	36.87	43.5263	TRUE	0.155202	ENSGALT00000010484	ENSGALP00000010470	ribonuclease P/MRP subunit p30 [Source:HGNC Symbol;Acc:HGNC:17688]	6	19626528	19642577	1	19626528	19642577	19626528	1313	RPP30	ensembl	5
3088	ENSGALG00000006491	-0.795253	0.576242	1.32385	2.29739	TRUE	0.155267	ENSGALT00000010491	ENSGALP00000010477	ankyrin repeat domain 1 [Source:NCBI gene;Acc:378926]	6	19643927	19652608	-1	19643927	19652608	19652608	3202	ANKRD1	ensembl	5
3099	ENSGALG00000006516	-0.400235	0.757735	18.9041	24.9482	TRUE	0.253254	ENSGALT00000010528	ENSGALP00000010514	methenyltetrahydrofolate synthetase [Source:NCBI gene;Acc:415484]	10	12641937	12663041	1	12641937	12663041	12641937	1143	MTHFS	ensembl	5
3100	ENSGALG00000006520	-0.32434	0.798664	42.6074	53.3484	TRUE	0.331154	ENSGALT00000010534	ENSGALP00000010520	myosin
3102	ENSGALG00000006522	-0.807447	0.571392	19.3848	33.9256	TRUE	0.351554	ENSGALT00000010538	ENSGALP00000010524	HCK proto-oncogene
3103	ENSGALG00000006525	0.435073	1.35198	4.11943	3.04696	TRUE	3.64e-10	ENSGALT00000010544	ENSGALP00000010530	non-SMC condensin II complex subunit G2 [Source:HGNC Symbol;Acc:HGNC:21904]	2	9476883	9510317	-1	9476883	9510317	9510317	3435	NCAPG2	ensembl	6
3105	ENSGALG00000006527	0.97645	1.96762	22.3294	11.3484	TRUE	0.425858	ENSGALT00000010551	ENSGALP00000010537	cytotoxic and regulatory T cell molecule [Source:NCBI gene;Acc:395342]	24	3121834	3134300	-1	3121834	3134300	3134300	2116	CRTAM	ensembl	4
3112	ENSGALG00000006543	0.542235	1.45623	6.12009	4.20271	TRUE	0.212474	ENSGALT00000041182	ENSGALP00000040387	Gallus gallus phosphofructokinase
3115	ENSGALG00000006547	-1.26786	0.415275	10.0318	24.1571	TRUE	0.212414	ENSGALT00000010575	ENSGALP00000010561	protein C receptor [Source:NCBI gene;Acc:424867]	9	4373444	4375233	-1	4373444	4375233	4375233	1048	PROCR	ensembl	4
3117	ENSGALG00000006560	-1.78498	0.290179	0.197417	0.680329	TRUE	0	ENSGALT00000010591	ENSGALP00000010577	semaphorin 3A [Source:NCBI gene;Acc:395825]	1	8824964	8995709	1	8824964	8995709	8824964	3251	SEMA3A	ensembl	5
3121	ENSGALG00000006564	0.536621	1.45057	100.319	69.1585	TRUE	0.212353	ENSGALT00000089595	ENSGALP00000061329	DnaJ heat shock protein family (Hsp40) member B11 [Source:NCBI gene;Acc:424868]	9	4355098	4368727	1	4355098	4366565	4355098	1120		ensembl	6
3123	ENSGALG00000006566	0.478291	1.39309	16.0789	11.5419	TRUE	0.212293	ENSGALT00000010599	ENSGALP00000010585	TBCC domain containing 1 [Source:NCBI gene;Acc:424869]	9	4346423	4354799	-1	4346423	4354799	4354799	2279	TBCCD1	ensembl	4
3124	ENSGALG00000006567	1.25235	2.38229	4.36146	1.83078	TRUE	0.425894	ENSGALT00000076950	ENSGALP00000048454	ubiquitin associated and SH3 domain containing B [Source:HGNC Symbol;Acc:HGNC:29884]	24	3140328	3192134	-1	3140328	3192134	3192134	1920	UBASH3B	ensembl	5
3125	ENSGALG00000006568	0.338479	1.26442	12.5984	9.96376	TRUE	0.351598	ENSGALT00000010607	ENSGALP00000010593	transmembrane 9 superfamily member 4 [Source:HGNC Symbol;Acc:HGNC:30797]	20	10314211	10328577	1	10314211	10328278	10314211	2007	TM9SF4	ensembl	5
3126	ENSGALG00000006571	0.329897	1.25692	8.98506	7.14845	TRUE	0.296531	ENSGALT00000010618	ENSGALP00000010604	SET domain containing 5 [Source:NCBI gene;Acc:416046]	12	11403340	11442023	1	11403340	11442023	11403340	6177	SETD5	ensembl	5
3127	ENSGALG00000006572	-0.981515	0.506448	3.813	7.52891	TRUE	0.0598096	ENSGALT00000010620	ENSGALP00000010606	troponin T3
3135	ENSGALG00000006591	-1.02816	0.490336	2.27703	4.64383	TRUE	0.0599178	ENSGALT00000010641	ENSGALP00000010627	troponin I2
3138	ENSGALG00000006597	-2.07039	0.238096	0.214848	0.902358	TRUE	0.212111	ENSGALT00000041193	ENSGALP00000040398		9	4107760	4112433	1	4107760	4112433	4107760	1138		ensembl	5
3142	ENSGALG00000006601	0.349902	1.27447	31.0156	24.336	TRUE	0.296633	ENSGALT00000010655	ENSGALP00000010641	myotubularin related protein 14 [Source:NCBI gene;Acc:416048]	12	11450538	11480263	1	11450538	11480263	11450538	1954	MTMR14	ensembl	5
3143	ENSGALG00000006602	1.22552	2.3384	13.4982	5.77242	TRUE	0.0599719	ENSGALT00000010657	ENSGALP00000010643	synaptotagmin 8 [Source:HGNC Symbol;Acc:HGNC:19264]	5	14108059	14112076	-1	14108059	14112076	14112076	1560	SYT8	ensembl	5
3146	ENSGALG00000006608	0.266161	1.2026	17.0641	14.1893	TRUE	0.060026	ENSGALT00000010667	ENSGALP00000010653	cytosolic 5'-nucleotidase 1A-like [Source:NCBI gene;Acc:770392]	5	14113198	14118876	1	14113198	14118876	14113198	1954		ensembl	5
3149	ENSGALG00000006612	0.409606	1.32832	2.58082	1.94292	TRUE	0.351774	ENSGALT00000069419	ENSGALP00000056645	ASXL transcriptional regulator 1 [Source:HGNC Symbol;Acc:HGNC:18318]	20	10358970	10373491	1	10358970	10365370	10358970	312	ASXL1	ensembl	5
3153	ENSGALG00000006623	1.3346	2.52205	5.94685	2.35794	TRUE	0.00214769	ENSGALT00000062220	ENSGALP00000047192	ATPase phospholipid transporting 11C [Source:HGNC Symbol;Acc:HGNC:13554]	4	5119565	5166894	-1	5119565	5166894	5166894	3411	ATP11C	ensembl	5
3155	ENSGALG00000006627	-0.912599	0.531227	3.8934	7.32906	TRUE	0.36776	ENSGALT00000010703	ENSGALP00000010689	beta-ureidopropionase 1 [Source:HGNC Symbol;Acc:HGNC:16297]	15	8488894	8502592	-1	8488894	8502592	8502592	1358	UPB1	ensembl	5
3158	ENSGALG00000006631	0.791012	1.73029	5.91476	3.41837	TRUE	0.253535	ENSGALT00000010711	ENSGALP00000010697	TOPBP1 interacting checkpoint and replication regulator [Source:NCBI gene;Acc:415489]	10	12837819	12854365	-1	12837819	12854365	12854365	6216	TICRR	ensembl	6
3160	ENSGALG00000006633	0.754749	1.68734	13.5544	8.03298	TRUE	0	ENSGALT00000010717	ENSGALP00000010703	transmembrane protein 243 [Source:HGNC Symbol;Acc:HGNC:21707]	1	7487583	7494099	1	7487583	7494099	7487583	354	TMEM243	ensembl	4
3162	ENSGALG00000006637	-0.289621	0.818117	18.724	22.8867	TRUE	0.00215287	ENSGALT00000010722	ENSGALP00000010708	XK related X-linked [Source:NCBI gene;Acc:771005]	4	5181502	5184771	1	5181502	5184771	5181502	1296		ensembl	3
3164	ENSGALG00000006639	0.443457	1.35986	8.82521	6.4898	TRUE	0.156307	ENSGALT00000010724	ENSGALP00000010710	centrosomal protein 55 [Source:HGNC Symbol;Acc:HGNC:1161]	6	20405524	20418860	-1	20405524	20418860	20418860	2108	CEP55	ensembl	6
3172	ENSGALG00000006651	0.256645	1.1947	24.2656	20.3111	TRUE	0.296785	ENSGALT00000010758	ENSGALP00000010744	8-oxoguanine DNA glycosylase [Source:NCBI gene;Acc:771001]	12	11497919	11499883	1	11497919	11499883	11497919	1262	OGG1	ensembl	5
3176	ENSGALG00000006658	0.541422	1.45541	2.75971	1.89618	TRUE	0.253927	ENSGALT00000010770	ENSGALP00000010756	Fanconi anemia complementation group I [Source:NCBI gene;Acc:415491]	10	12952635	12975485	-1	12952635	12975485	12975485	4020	FANCI	ensembl	4
3178	ENSGALG00000006663	0.591234	1.50653	7.25313	4.81445	TRUE	0.426252	ENSGALT00000010780	ENSGALP00000010766	Rho guanine nucleotide exchange factor 12 [Source:HGNC Symbol;Acc:HGNC:14193]	24	3718300	3780408	-1	3718300	3780408	3780408	4635	ARHGEF12	ensembl	5
3184	ENSGALG00000006677	-0.326771	0.797319	11.512	14.4384	TRUE	0.317515	ENSGALT00000010797	ENSGALP00000010783	prolyl 4-hydroxylase subunit alpha 2 [Source:NCBI gene;Acc:416326]	13	16828551	16851761	-1	16828551	16851761	16851761	2161	P4HA2	ensembl	5
3186	ENSGALG00000006681	-1.45741	0.364146	0.301599	0.828236	TRUE	0.0602971	ENSGALT00000010803	ENSGALP00000010789	BR serine/threonine kinase 2 [Source:NCBI gene;Acc:423098]	5	14330182	14625903	-1	14330182	14625903	14625903	2432	BRSK2	ensembl	5
3193	ENSGALG00000006695	-0.517051	0.698799	1.32132	1.89085	TRUE	0.367887	ENSGALT00000010819	ENSGALP00000010805	BCR
3194	ENSGALG00000006697	0.250289	1.18945	16.5363	13.9025	TRUE	0.0603513	ENSGALT00000010823	ENSGALP00000010809	toll interacting protein [Source:NCBI gene;Acc:423099]	5	14662968	14688035	1	14662968	14688035	14662968	2922	TOLLIP	ensembl	4
3196	ENSGALG00000006702	-0.686342	0.621427	9.87244	15.8867	TRUE	0.254096	ENSGALT00000010834	ENSGALP00000010820	milk fat globule-EGF factor 8 protein [Source:NCBI gene;Acc:415494]	10	13033323	13040620	1	13033323	13040620	13033323	2588	MFGE8	ensembl	5
3206	ENSGALG00000006717	-3.07039	0.119048	0.00925702	0.0777588	TRUE	0.0605684	ENSGALT00000010866	ENSGALP00000010852	ovomucin
3208	ENSGALG00000006723	0.782791	1.72046	31.3729	18.2352	TRUE	4.04e-10	ENSGALT00000087867	ENSGALP00000063549	isopentenyl-diphosphate delta isomerase 1 [Source:NCBI gene;Acc:420459]	2	10422464	10427543	-1	10422464	10427491	10427491	2119		ensembl	6
3211	ENSGALG00000006728	-1.30283	0.40533	0.211702	0.522296	TRUE	0.368055	ENSGALT00000010884	ENSGALP00000010870	solute carrier family 5 member 1 [Source:NCBI gene;Acc:395496]	15	8813668	8842734	-1	8813668	8839656	8839656	3812	SLC5A1	ensembl	6
3212	ENSGALG00000006731	0.412884	1.33134	13.0558	9.80648	TRUE	0	ENSGALT00000010889	ENSGALP00000010875	TATA-box binding protein associated factor 3 [Source:NCBI gene;Acc:419107]	1	4257754	4370309	1	4257754	4370309	4257754	3516	TAF3	ensembl	6
3213	ENSGALG00000006738	0.586697	1.5018	12.5743	8.37283	TRUE	0.35217	ENSGALT00000010897	ENSGALP00000010883	CDK5 regulatory subunit associated protein 1 [Source:HGNC Symbol;Acc:HGNC:15880]	20	10535101	10540894	-1	10535101	10540894	10540894	1434	CDK5RAP1	ensembl	5
3215	ENSGALG00000006749	0.688947	1.61211	2.30931	1.43248	TRUE	4.08e-10	ENSGALT00000078607	ENSGALP00000057889	WD repeat domain 37 [Source:HGNC Symbol;Acc:HGNC:31406]	2	10437528	10468055	1	10437528	10467350	10437528	1560	WDR37	ensembl	5
3216	ENSGALG00000006750	1.26232	2.39881	1.12454	0.468789	TRUE	0.254376	ENSGALT00000010909	ENSGALP00000010895	DET1
3218	ENSGALG00000006753	0.0950895	1.06813	192.962	180.653	TRUE	0	ENSGALT00000010913	ENSGALP00000010899	ATP synthase F1 subunit gamma [Source:NCBI gene;Acc:419108]	1	4248371	4255204	1	4248371	4255204	4248371	1125	ATP5F1C	ensembl	6
3220	ENSGALG00000006756	0.520931	1.43488	41.4258	28.8705	TRUE	0.352214	ENSGALT00000010917	ENSGALP00000010903	bactericidal permeability increasing protein [Source:NCBI gene;Acc:419293]	20	10542586	10549724	-1	10542586	10549724	10549724	1446		ensembl	5
3221	ENSGALG00000006757	0.636779	1.55485	2.21688	1.42578	TRUE	0.331387	ENSGALT00000053767	ENSGALP00000044000	xylosyltransferase 1 [Source:HGNC Symbol;Acc:HGNC:15516]	14	8053243	8199119	1	8053243	8199119	8053243	2733	XYLT1	ensembl	5
3222	ENSGALG00000006758	-0.659823	0.632956	8.58349	13.561	TRUE	0.426645	ENSGALT00000010920	ENSGALP00000010906	C1q and TNF related 5 [Source:HGNC Symbol;Acc:HGNC:14344]	24	4193220	4195607	1	4193220	4195607	4193220	1264	C1QTNF5	ensembl	6
3223	ENSGALG00000006760	0.345823	1.27088	57.8206	45.4967	TRUE	0.00216325	ENSGALT00000010924	ENSGALP00000010910	cleavage stimulation factor subunit 2 [Source:NCBI gene;Acc:422258]	4	5191319	5197869	-1	5191319	5197869	5197869	1619	CSTF2	ensembl	6
3226	ENSGALG00000006771	-0.364435	0.776773	751.803	967.854	TRUE	0.331434	ENSGALT00000010956	ENSGALP00000010942	ribosomal protein S15a [Source:HGNC Symbol;Acc:HGNC:10389]	14	8354568	8360819	-1	8354568	8360819	8360819	1938	RPS15A	ensembl	5
3233	ENSGALG00000006782	0.309182	1.23901	46.0964	37.2043	TRUE	0.254488	ENSGALT00000010970	ENSGALP00000010956	mitochondrial ribosomal protein L46 [Source:NCBI gene;Acc:415499]	10	13174658	13177215	1	13174658	13177215	13174658	1086	MRPL46	ensembl	6
3234	ENSGALG00000006783	-0.288523	0.81874	23.4841	28.6832	TRUE	0.220658	ENSGALT00000083959	ENSGALP00000061782	procollagen-lysine
3235	ENSGALG00000006785	0.441473	1.35799	140.366	103.363	TRUE	0.317854	ENSGALT00000002244	ENSGALP00000002242	interferon regulatory factor 1 [Source:NCBI gene;Acc:396384]	13	16977371	16983282	-1	16977371	16983282	16983282	1896	IRF1	ensembl	5
3240	ENSGALG00000006792	-0.8036	0.572918	3.01702	5.26607	TRUE	0.35239	ENSGALT00000010983	ENSGALP00000010969	V-set and transmembrane domain containing 2 like [Source:HGNC Symbol;Acc:HGNC:16096]	20	10617077	10619214	-1	10617077	10619214	10619214	780	VSTM2L	ensembl	6
3241	ENSGALG00000006794	-0.293027	0.816188	10.6732	13.0769	TRUE	0.317951	ENSGALT00000039928	ENSGALP00000039135	RAD50 double strand break repair protein [Source:NCBI gene;Acc:416329]	13	17012138	17029064	1	17012138	17029064	17012138	4026		ensembl	5
3242	ENSGALG00000006795	-0.776572	0.583752	2.04381	3.50116	TRUE	0.426966	ENSGALT00000066694	ENSGALP00000046066	ATP binding cassette subfamily G member 4 [Source:HGNC Symbol;Acc:HGNC:13884]	24	4272958	4278960	-1	4272958	4278960	4278960	1929	ABCG4	ensembl	6
3247	ENSGALG00000006802	-0.432939	0.740751	5.81401	7.8488	TRUE	0.297549	ENSGALT00000057354	ENSGALP00000047623	laminin
3249	ENSGALG00000006805	-0.44313	0.735537	58.4549	79.4723	TRUE	0.220718	ENSGALT00000011008	ENSGALP00000010994	phospholipid scramblase 1 [Source:HGNC Symbol;Acc:HGNC:9092]	9	11576135	11588043	-1	11576135	11588043	11588043	1477	PLSCR1	ensembl	5
3251	ENSGALG00000006807	-2.13548	0.227591	0.221625	0.973783	TRUE	0.220778	ENSGALT00000011010	ENSGALP00000010996	phospholipid scramblase family member 5 [Source:HGNC Symbol;Acc:HGNC:19952]	9	11601060	11611519	-1	11601060	11610628	11610628	1056	PLSCR5	ensembl	5
3255	ENSGALG00000006817	0.191205	1.14172	24.8481	21.7638	TRUE	0.352478	ENSGALT00000089042	ENSGALP00000062327	catenin beta like 1 [Source:HGNC Symbol;Acc:HGNC:15879]	20	10629215	10669198	-1	10629215	10669148	10669148	1865	CTNNBL1	ensembl	6
3268	ENSGALG00000006836	-0.355225	0.781748	10.3449	13.233	TRUE	0.352741	ENSGALT00000011061	ENSGALP00000011047	sorting nexin family member 21 [Source:HGNC Symbol;Acc:HGNC:16154]	20	10715182	10716883	1	10715182	10716883	10715182	1164	SNX21	ensembl	6
3270	ENSGALG00000006838	-1.30283	0.40533	0.385236	0.950427	TRUE	0.368224	ENSGALT00000011065	ENSGALP00000011051	melanotransferrin-like [Source:NCBI gene;Acc:416959]	15	8958506	8971843	-1	8958506	8971843	8971843	2618		ensembl	4
3271	ENSGALG00000006840	0.459323	1.3749	11.4428	8.32267	TRUE	0.254992	ENSGALT00000011071	ENSGALP00000011057	A-kinase anchoring protein 13 [Source:HGNC Symbol;Acc:HGNC:371]	10	13979803	14002167	-1	13979803	14002167	14002167	3189	AKAP13	ensembl	5
3276	ENSGALG00000006851	-2.69187	0.154762	0.0145395	0.0939475	TRUE	0.00222681	ENSGALT00000061091	ENSGALP00000043703	protocadherin 11 X-linked [Source:NCBI gene;Acc:422264]	4	6599257	7006957	-1	6599257	7006957	7006957	8311		ensembl	6
3283	ENSGALG00000006864	-0.847994	0.555557	0.854883	1.53879	TRUE	0.190727	ENSGALT00000011110	ENSGALP00000011096	collagen type XXIV alpha 1 chain [Source:NCBI gene;Acc:424526]	8	16125706	16215909	1	16125706	16215909	16125706	3003		ensembl	5
3284	ENSGALG00000006867	0.237781	1.17918	14.2363	12.0731	TRUE	0.297804	ENSGALT00000011121	ENSGALP00000011107	glutamine rich 1 [Source:NCBI gene;Acc:100858758]	12	11628438	11650500	1	11628438	11649762	11628438	2553	QRICH1	ensembl	6
3288	ENSGALG00000006873	0.261114	1.1984	13.4012	11.1826	TRUE	0.0615472	ENSGALT00000052335	ENSGALP00000057828	PHD and ring finger domains 1 [Source:HGNC Symbol;Acc:HGNC:24351]	5	15859631	15880399	-1	15859631	15880399	15880399	5040	PHRF1	ensembl	6
3289	ENSGALG00000006876	0.185332	1.13708	118.095	103.858	TRUE	0.352917	ENSGALT00000062379	ENSGALP00000056759	cathepsin A [Source:NCBI gene;Acc:428163]	20	10729767	10733859	1	10729767	10733859	10729767	2357	CTSA	ensembl	6
3291	ENSGALG00000006880	0.638429	1.55663	11.3448	7.28805	TRUE	0.383031	ENSGALT00000011145	ENSGALP00000011131	solute carrier family 38 member 10 [Source:HGNC Symbol;Acc:HGNC:28237]	18	9316436	9345587	1	9316436	9345587	9316436	3723	SLC38A10	ensembl	5
3294	ENSGALG00000006887	1.45318	2.7381	2.8061	1.02483	TRUE	0.255216	ENSGALT00000048128	ENSGALP00000047515	family with sequence similarity 174 member B [Source:HGNC Symbol;Acc:HGNC:34339]	10	14562721	14572022	-1	14562721	14572022	14572022	315	FAM174B	ensembl	5
3296	ENSGALG00000006891	-0.393712	0.761169	26.0775	34.2598	TRUE	0	ENSGALT00000011162	ENSGALP00000011148	inter-alpha-trypsin inhibitor heavy chain family member 5 [Source:HGNC Symbol;Acc:HGNC:21449]	1	4154034	4199469	-1	4154034	4199469	4199469	3387	ITIH5	ensembl	5
3305	ENSGALG00000006910	0.510003	1.42405	127.865	89.7898	TRUE	0.297855	ENSGALT00000036237	ENSGALP00000035460	inosine monophosphate dehydrogenase 2 [Source:NCBI gene;Acc:416058]	12	11655848	11667410	1	11655848	11667372	11655848	1849	IMPDH2	ensembl	6
3309	ENSGALG00000006919	-0.383493	0.766579	6.1628	8.03935	TRUE	0.00224847	ENSGALT00000011214	ENSGALP00000011200	POF1B
3310	ENSGALG00000006921	0.564876	1.47926	31.8713	21.5454	TRUE	0.36835	ENSGALT00000089060	ENSGALP00000060221	developmentally regulated GTP binding protein 1 [Source:NCBI gene;Acc:416962]	15	9047648	9052377	-1	9047648	9052134	9052134	1249	DRG1	ensembl	6
3313	ENSGALG00000006933	2.43741	5.41668	1.37358	0.253583	TRUE	0.331946	ENSGALT00000011230	ENSGALP00000011216	modulator of smoothened [Source:HGNC Symbol;Acc:HGNC:27087]	14	8593572	8616488	1	8593572	8616488	8593572	623	MOSMO	ensembl	4
3318	ENSGALG00000006942	0.407011	1.32594	55.361	41.7524	TRUE	0.368434	ENSGALT00000011250	ENSGALP00000011236	phosphoinositide-3-kinase interacting protein 1 [Source:HGNC Symbol;Acc:HGNC:24942]	15	9093095	9095888	1	9093095	9095888	9093095	525	PIK3IP1	ensembl	4
3334	ENSGALG00000006973	-0.226229	0.854866	79.0719	92.4961	TRUE	0.157348	ENSGALT00000011296	ENSGALP00000011282	B cell linker [Source:NCBI gene;Acc:395733]	6	21081986	21124235	-1	21081986	21124235	21124235	2397	BLNK	ensembl	4
3335	ENSGALG00000006974	0.287089	1.22018	43.5982	35.7311	TRUE	0.353487	ENSGALT00000039062	ENSGALP00000038272	DEAD-box helicase 27 [Source:NCBI gene;Acc:419308]	20	10955982	10961936	-1	10955982	10961936	10961936	2532	DDX27	ensembl	6
3338	ENSGALG00000006979	0.345486	1.27058	11.5937	9.12475	TRUE	0.368729	ENSGALT00000011307	ENSGALP00000011293	signal peptide peptidase like 3 [Source:HGNC Symbol;Acc:HGNC:30424]	15	9171425	9217537	1	9171425	9217537	9171425	1753	SPPL3	ensembl	5
3339	ENSGALG00000006982	1.49999	2.82841	2.39969	0.848422	TRUE	0.332179	ENSGALT00000011312	ENSGALP00000011298	eukaryotic elongation factor 2 kinase [Source:HGNC Symbol;Acc:HGNC:24615]	14	8691152	8704556	1	8691152	8704556	8691152	1350	EEF2K	ensembl	5
3345	ENSGALG00000007001	0.513851	1.42786	15.8777	11.12	TRUE	0.391262	ENSGALT00000011333	ENSGALP00000011319	toll like receptor 4 [Source:NCBI gene;Acc:417241]	17	4083114	4088567	1	4083114	4088567	4083114	3534	TLR4	ensembl	3
3347	ENSGALG00000007007	-2.53987	0.171958	0.0212126	0.123359	TRUE	0.157478	ENSGALT00000011341	ENSGALP00000011327	kinase non-catalytic C-lobe domain containing 1 [Source:NCBI gene;Acc:423824]	6	21518224	21579102	-1	21518224	21579102	21579102	5763		ensembl	6
3348	ENSGALG00000007008	0.556221	1.47041	13.3904	9.10658	TRUE	0.332225	ENSGALT00000011343	ENSGALP00000011329	RNA polymerase III subunit E [Source:HGNC Symbol;Acc:HGNC:30347]	14	8719140	8739531	1	8719140	8739531	8719140	1956	POLR3E	ensembl	5
3349	ENSGALG00000007009	0.440349	1.35693	5.14255	3.78984	TRUE	0.353224	ENSGALT00000076703	ENSGALP00000046987	nuclear receptor coactivator 5 [Source:HGNC Symbol;Acc:HGNC:15909]	20	10807570	10822747	-1	10807570	10822747	10822747	2918	NCOA5	ensembl	5
3351	ENSGALG00000007014	-1.29194	0.4084	0.32531	0.796548	TRUE	0.158583	ENSGALT00000011349	ENSGALP00000011335	pyridine nucleotide-disulphide oxidoreductase domain 2 [Source:HGNC Symbol;Acc:HGNC:23517]	6	22240272	22243704	1	22240272	22243704	22240272	1785	PYROXD2	ensembl	6
3352	ENSGALG00000007015	0.39757	1.31729	45.976	34.902	TRUE	0.353267	ENSGALT00000039105	ENSGALP00000038316	CD40 molecule [Source:NCBI gene;Acc:395385]	20	10824114	10827796	1	10824114	10827796	10824114	920	CD40	ensembl	4
3355	ENSGALG00000007018	-0.33712	0.79162	14.4596	18.2659	TRUE	0.383596	ENSGALT00000011353	ENSGALP00000011339	solute carrier family 26 member 11 [Source:HGNC Symbol;Acc:HGNC:14471]	18	9630087	9635630	-1	9630087	9635630	9635630	1767	SLC26A11	ensembl	5
3360	ENSGALG00000007027	0.205366	1.15298	24.7364	21.4544	TRUE	0.383637	ENSGALT00000011369	ENSGALP00000011355	N-sulfoglucosamine sulfohydrolase [Source:HGNC Symbol;Acc:HGNC:10818]	18	9635629	9638548	1	9635629	9638548	9635629	1832	SGSH	ensembl	5
3365	ENSGALG00000007038	-0.606483	0.656796	1.32349	2.01508	TRUE	0.391143	ENSGALT00000066858	ENSGALP00000046938	astrotactin 2 [Source:HGNC Symbol;Acc:HGNC:17021]	17	3724742	3998741	-1	3724742	3807748	3807748	1194	ASTN2	ensembl	4
3369	ENSGALG00000007044	0.257482	1.19539	28.6067	23.9309	TRUE	0.332365	ENSGALT00000011412	ENSGALP00000011398	methyltransferase like 9 [Source:NCBI gene;Acc:416623]	14	8772484	8790786	1	8772484	8790786	8772484	1605	METTL9	ensembl	5
3370	ENSGALG00000007045	-0.832661	0.561493	1.66626	2.96756	TRUE	0.157543	ENSGALT00000072356	ENSGALP00000046766	adhesion G protein-coupled receptor A1 [Source:HGNC Symbol;Acc:HGNC:13838]	6	21623563	21878905	-1	21623563	21787076	21787076	7759	ADGRA1	ensembl	5
3374	ENSGALG00000007054	0.341157	1.26677	5.99165	4.72986	TRUE	0.383758	ENSGALT00000048343	ENSGALP00000051249	TBC1 domain family member 16 [Source:HGNC Symbol;Acc:HGNC:28356]	18	9658279	9679526	1	9658279	9679526	9658279	3053	TBC1D16	ensembl	5
3376	ENSGALG00000007058	1.12905	2.18715	46.3302	21.1829	TRUE	0.221673	ENSGALT00000040344	ENSGALP00000039544	large 60S subunit nuclear export GTPase 1 [Source:NCBI gene;Acc:424897]	9	12846893	12858831	1	12846893	12858831	12846893	2353	LSG1	ensembl	5
3377	ENSGALG00000007059	0.275271	1.21022	81.1191	67.0283	TRUE	0.332411	ENSGALT00000042629	ENSGALP00000041272	immunoglobulin superfamily member 6 [Source:NCBI gene;Acc:771906]	14	8783763	8789240	-1	8783763	8789240	8789240	1073	IGSF6	ensembl	4
3379	ENSGALG00000007070	-1.21068	0.432065	3.01112	6.96915	TRUE	0.332458	ENSGALT00000072425	ENSGALP00000044281	otoancorin [Source:HGNC Symbol;Acc:HGNC:16378]	14	8795233	8824633	1	8795233	8823477	8795233	3375	OTOA	ensembl	5
3380	ENSGALG00000007072	0.284508	1.21799	21.2247	17.426	TRUE	0.368771	ENSGALT00000011455	ENSGALP00000011441	acyl-CoA dehydrogenase short chain [Source:NCBI gene;Acc:416969]	15	9222896	9230485	-1	9222896	9230469	9230469	2353	ACADS	ensembl	5
3381	ENSGALG00000007075	0.688605	1.61172	2.79062	1.73145	TRUE	0.221792	ENSGALT00000066902	ENSGALP00000051850	ATPase 13A3 [Source:HGNC Symbol;Acc:HGNC:24113]	9	12873044	12920564	1	12873044	12920564	12873044	3855	ATP13A3	ensembl	4
3391	ENSGALG00000007093	0.296006	1.22774	60.5838	49.3458	TRUE	0.384201	ENSGALT00000011485	ENSGALP00000011471	cytohesin 1 [Source:NCBI gene;Acc:422085]	18	9870934	9887583	1	9870934	9885683	9870934	2247	CYTH1	ensembl	6
3396	ENSGALG00000007102	0.332064	1.25881	24.7682	19.6758	TRUE	0.368897	ENSGALT00000011502	ENSGALP00000011488	malectin [Source:HGNC Symbol;Acc:HGNC:28973]	15	9239051	9248313	-1	9239051	9248313	9248313	4394	MLEC	ensembl	5
3397	ENSGALG00000007109	4.31935	19.9643	3.23953	0.162266	TRUE	0.427785	ENSGALT00000011516	ENSGALP00000011502	apolipoprotein A4 [Source:NCBI gene;Acc:395780]	24	5107031	5108520	-1	5107031	5108520	5108520	1217	APOA4	ensembl	5
3400	ENSGALG00000007114	-0.322403	0.799737	361.149	451.585	TRUE	0.427856	ENSGALT00000011524	ENSGALP00000011510	apolipoprotein A1 [Source:NCBI gene;Acc:396536]	24	5110448	5112102	-1	5110448	5112102	5112102	1148	APOA1	ensembl	6
3406	ENSGALG00000007123	-0.440011	0.737129	14.0035	18.9973	TRUE	0.00229793	ENSGALT00000011538	ENSGALP00000011524		4	9376715	9378054	-1	9376715	9378054	9378054	921		ensembl	6
3408	ENSGALG00000007125	-0.346296	0.786601	1.66813	2.12068	TRUE	4.56e-10	ENSGALT00000059013	ENSGALP00000051019	par-3 family cell polarity regulator [Source:NCBI gene;Acc:420468]	2	13135663	13572700	1	13135663	13572700	13135663	8407	PARD3	ensembl	7
3410	ENSGALG00000007128	-0.324089	0.798803	307.716	385.221	TRUE	0.00230354	ENSGALT00000032361	ENSGALP00000031725	SH3 domain binding glutamate rich protein like [Source:NCBI gene;Acc:422277]	4	9382299	9413049	-1	9382299	9413049	9413049	3124	SH3BGRL	ensembl	5
3411	ENSGALG00000007130	-0.0446332	0.969536	145.289	149.854	TRUE	0.332597	ENSGALT00000011552	ENSGALP00000011538	Rac family small GTPase 1 [Source:NCBI gene;Acc:395871]	14	8858754	8872514	-1	8858754	8872514	8872514	2109	RAC1	ensembl	4
3419	ENSGALG00000007141	0.406866	1.3258	8.81846	6.65141	TRUE	0.256556	ENSGALT00000011565	ENSGALP00000011551		10	17531543	17565924	1	17531543	17565924	17531543	4495		ensembl	5
3420	ENSGALG00000007144	0.55364	1.46778	1.79688	1.22422	TRUE	0.427892	ENSGALT00000055865	ENSGALP00000046403	SIK family kinase 3 [Source:HGNC Symbol;Acc:HGNC:29165]	24	5115506	5186106	-1	5115506	5186106	5186106	4047	SIK3	ensembl	5
3421	ENSGALG00000007145	-0.0820685	0.944702	145.92	154.461	TRUE	4.66e-10	ENSGALT00000011573	ENSGALP00000011559	integrin subunit beta 1 [Source:NCBI gene;Acc:374058]	2	14045947	14087348	1	14045947	14087348	14045947	3665	ITGB1	ensembl	5
3428	ENSGALG00000007155	0.230975	1.17363	26.2074	22.3303	TRUE	0.332783	ENSGALT00000011592	ENSGALP00000011578	RecQ mediated genome instability 2 [Source:NCBI gene;Acc:416628]	14	8957681	8959304	-1	8957681	8959304	8959304	1537	RMI2	ensembl	4
3432	ENSGALG00000007161	-0.44178	0.736226	2.13626	2.90164	TRUE	0	ENSGALT00000067872	ENSGALP00000052474	leucine rich repeat kinase 2 [Source:NCBI gene;Acc:427844]	1	15008474	15072568	-1	15008474	15072568	15072568	9528	LRRK2	ensembl	4
3436	ENSGALG00000007169	0.318109	1.2467	7.10936	5.70256	TRUE	4.71e-10	ENSGALT00000011610	ENSGALP00000011596	enhancer of polycomb homolog 1 [Source:HGNC Symbol;Acc:HGNC:19876]	2	14127254	14169164	1	14127254	14169164	14127254	2532	EPC1	ensembl	5
3437	ENSGALG00000007170	0.496166	1.41046	190.229	134.87	TRUE	0.256724	ENSGALT00000011612	ENSGALP00000011598	small nuclear ribonucleoprotein polypeptide A' [Source:NCBI gene;Acc:415523]	10	17645102	17650113	-1	17645102	17650113	17650113	945	SNRPA1	ensembl	5
3438	ENSGALG00000007171	0.260259	1.19769	12.0542	10.0645	TRUE	0.332968	ENSGALT00000011613	ENSGALP00000011599	class II major histocompatibility complex transactivator [Source:NCBI gene;Acc:416633]	14	9120605	9138407	-1	9120605	9138407	9138407	3367		ensembl	3
3442	ENSGALG00000007178	0.31704	1.24577	13.9035	11.1606	TRUE	0.0625296	ENSGALT00000011621	ENSGALP00000011607	fatty acid desaturase 2 [Source:NCBI gene;Acc:423122]	5	16777263	16794363	1	16777263	16794363	16777263	2141	FADS2	ensembl	5
3444	ENSGALG00000007181	0.289836	1.2225	9.71086	7.94344	TRUE	0.384322	ENSGALT00000011630	ENSGALP00000011616	phosphatidylglycerophosphate synthase 1 [Source:NCBI gene;Acc:422087]	18	9912347	9929719	-1	9912347	9929719	9929719	3207	PGS1	ensembl	3
3445	ENSGALG00000007182	-1.46948	0.361112	1.05647	2.92559	TRUE	0.298769	ENSGALT00000011631	ENSGALP00000011617	chromosome 3 open reading frame 14 [Source:HGNC Symbol;Acc:HGNC:25024]	12	13146916	13155374	1	13146916	13155374	13146916	405	C3orf14	ensembl	6
3448	ENSGALG00000007186	0.425336	1.34289	59.4354	44.2595	TRUE	0.390867	ENSGALT00000046863	ENSGALP00000055234	transmembrane protein 268 [Source:HGNC Symbol;Acc:HGNC:24513]	17	3014714	3023049	1	3014714	3023049	3014714	1379	TMEM268	ensembl	5
3449	ENSGALG00000007190	0.088208	1.06305	291.936	274.622	TRUE	0.390827	ENSGALT00000011643	ENSGALP00000011629	ATPase H+ transporting V1 subunit G1 [Source:NCBI gene;Acc:417249]	17	3005469	3008362	1	3005469	3008362	3005469	1005	ATP6V1G1	ensembl	5
3450	ENSGALG00000007191	0.995714	1.99407	70.2053	35.2071	TRUE	0.384483	ENSGALT00000082171	ENSGALP00000053115	thymidine kinase 1 [Source:NCBI gene;Acc:395719]	18	9953831	9956590	1	9953831	9956590	9953831	2062	TK1	ensembl	5
3451	ENSGALG00000007193	-0.372745	0.772311	9.58554	12.4115	TRUE	0.222269	ENSGALT00000011646	ENSGALP00000011632	HRAS like suppressor [Source:HGNC Symbol;Acc:HGNC:14922]	9	13174444	13177041	-1	13174444	13177028	13177028	1629	HRASLS	ensembl	5
3454	ENSGALG00000007203	1.00719	2.01	20.3747	10.1367	TRUE	0.0626391	ENSGALT00000011657	ENSGALP00000011643	RAB3A interacting protein like 1 [Source:NCBI gene;Acc:423123]	5	16802946	16816245	-1	16802946	16816245	16816245	1578	RAB3IL1	ensembl	4
3456	ENSGALG00000007210	0.481714	1.3964	63.2851	45.3201	TRUE	0.00233746	ENSGALT00000032358	ENSGALP00000031722		4	9568114	9569430	1	9568114	9569430	9568114	495		ensembl	6
3458	ENSGALG00000007215	0.339089	1.26496	10.4191	8.23674	TRUE	4.76e-10	ENSGALT00000011680	ENSGALP00000011666	kinesin family member 5B [Source:HGNC Symbol;Acc:HGNC:6324]	2	14204995	14236088	1	14204995	14236088	14204995	2901	KIF5B	ensembl	5
3460	ENSGALG00000007217	1.19709	2.29277	1.17603	0.512929	TRUE	0.0626938	ENSGALT00000011683	ENSGALP00000011669	bestrophin 1 [Source:HGNC Symbol;Acc:HGNC:12703]	5	16823643	16830832	1	16823643	16830832	16823643	2079	BEST1	ensembl	5
3467	ENSGALG00000007234	0.743167	1.67385	7.71003	4.60618	TRUE	0.00234317	ENSGALT00000011704	ENSGALP00000011690	chloride voltage-gated channel 5 [Source:HGNC Symbol;Acc:HGNC:2023]	4	9596403	9620915	1	9596403	9620915	9596403	2418	CLCN5	ensembl	5
3468	ENSGALG00000007237	0.385318	1.30615	141.153	108.068	TRUE	0.385006	ENSGALT00000011710	ENSGALP00000011696	Aly/REF export factor [Source:NCBI gene;Acc:769169]	18	10031892	10036686	-1	10031892	10036686	10036686	1088	ALYREF	ensembl	6
3474	ENSGALG00000007247	0.292662	1.2249	28.8776	23.5756	TRUE	0.369653	ENSGALT00000011727	ENSGALP00000011713	paxillin [Source:NCBI gene;Acc:395832]	15	9439877	9480089	1	9439877	9480089	9439877	2116	PXN	ensembl	5
3475	ENSGALG00000007248	0.640014	1.55834	15.5033	9.94855	TRUE	0.256835	ENSGALT00000011730	ENSGALP00000011716	pleckstrin homology domain containing O2 [Source:NCBI gene;Acc:769198]	10	17688267	17711792	1	17688267	17711792	17688267	1719		ensembl	5
3479	ENSGALG00000007254	0.825364	1.77198	4.36923	2.46573	TRUE	4.82e-10	ENSGALT00000011742	ENSGALP00000011728	Rho GTPase activating protein 12 [Source:HGNC Symbol;Acc:HGNC:16348]	2	14265597	14327923	1	14265597	14327923	14265597	2703	ARHGAP12	ensembl	5
3481	ENSGALG00000007260	-0.229472	0.852947	14.1086	16.541	TRUE	4.87e-10	ENSGALT00000011752	ENSGALP00000011738	zinc finger E-box binding homeobox 1 [Source:NCBI gene;Acc:396029]	2	14376492	14497501	-1	14376492	14497501	14497501	5272	ZEB1	ensembl	4
3487	ENSGALG00000007272	0.382737	1.30381	26.1615	20.0654	TRUE	0.279547	ENSGALT00000011782	ENSGALP00000011768	ring finger protein 166 [Source:NCBI gene;Acc:425360]	11	18670084	18677685	-1	18670084	18677685	18677685	3917	RNF166	ensembl	5
3496	ENSGALG00000007298	0.852446	1.80556	8.87814	4.91711	TRUE	0.428105	ENSGALT00000011815	ENSGALP00000011801	beta-secretase 1 [Source:HGNC Symbol;Acc:HGNC:933]	24	5238005	5244773	-1	5238005	5244773	5244773	1494	BACE1	ensembl	5
3498	ENSGALG00000007300	0.78935	1.7283	25.722	14.8829	TRUE	0.385207	ENSGALT00000062993	ENSGALP00000053359	pyrroline-5-carboxylate reductase 1 [Source:NCBI gene;Acc:769203]	18	10063558	10067399	-1	10063558	10067244	10067244	2013	PYCR1	ensembl	6
3502	ENSGALG00000007307	0.245167	1.18523	35.4968	29.9493	TRUE	0.33334	ENSGALT00000081123	ENSGALP00000054732	ubiquitin specific peptidase 7 [Source:NCBI gene;Acc:395126]	14	9970094	10034004	1	9970094	10034004	9970094	4016	USP7	ensembl	5
3503	ENSGALG00000007308	0.214253	1.1601	36.2697	31.2642	TRUE	0.36982	ENSGALT00000011828	ENSGALP00000011814	RAB35
3505	ENSGALG00000007311	-1.50745	0.351732	0.410229	1.16631	TRUE	0.00240117	ENSGALT00000011832	ENSGALP00000011818	claudin 2 [Source:NCBI gene;Acc:422292]	4	10991217	10993740	1	10991217	10993740	10991217	1490	CLDN2	ensembl	6
3507	ENSGALG00000007315	0.307958	1.23795	70.963	57.3228	TRUE	0.299125	ENSGALT00000011836	ENSGALP00000011822	proteasome 26S subunit
3511	ENSGALG00000007326	0.196658	1.14604	38.9508	33.9872	TRUE	0.333432	ENSGALT00000029998	ENSGALP00000029360	phosphomannomutase 2 [Source:NCBI gene;Acc:427679]	14	10104968	10112108	-1	10104968	10112108	10112108	2022	PMM2	ensembl	5
3521	ENSGALG00000007349	-1.05276	0.482046	0.698772	1.44959	TRUE	0.257281	ENSGALT00000011886	ENSGALP00000011872	RAS like family 12 [Source:HGNC Symbol;Acc:HGNC:30289]	10	17793895	17798756	1	17793895	17798756	17793895	1662	RASL12	ensembl	5
3525	ENSGALG00000007354	1.04778	2.06735	0.89918	0.434944	TRUE	0.369904	ENSGALT00000011895	ENSGALP00000011881	citron rho-interacting serine/threonine kinase [Source:HGNC Symbol;Acc:HGNC:1985]	15	9611096	9680292	1	9611096	9680292	9611096	6084	CIT	ensembl	5
3528	ENSGALG00000007358	-1.56109	0.338895	0.481419	1.42055	TRUE	0.257448	ENSGALT00000078388	ENSGALP00000056258	cartilage intermediate layer protein [Source:HGNC Symbol;Acc:HGNC:1980]	10	17819516	17827876	-1	17819516	17827876	17827876	3809	CILP	ensembl	4
3534	ENSGALG00000007370	0.283285	1.21696	20.0441	16.4706	TRUE	0.0634621	ENSGALT00000011921	ENSGALP00000011907	cleavage and polyadenylation factor I subunit 1 [Source:NCBI gene;Acc:423131]	5	16996870	16999139	-1	16996870	16999139	16999139	1633	CLP1	ensembl	2
3536	ENSGALG00000007373	0.739876	1.67003	4.60178	2.7555	TRUE	0.369946	ENSGALT00000011925	ENSGALP00000011911	protein kinase AMP-activated non-catalytic subunit beta 1 [Source:NCBI gene;Acc:416986]	15	9685101	9690638	-1	9685101	9690638	9690638	2490	PRKAB1	ensembl	5
3538	ENSGALG00000007381	0.590584	1.50586	32.3224	21.4645	TRUE	0.0635171	ENSGALT00000011936	ENSGALP00000011922	serpin family G member 1 [Source:HGNC Symbol;Acc:HGNC:1228]	5	16999644	17004311	-1	16999644	17004311	17004311	3750	SERPING1	ensembl	4
3539	ENSGALG00000007382	-0.709797	0.611406	2.43887	3.98895	TRUE	0.420488	ENSGALT00000011937	ENSGALP00000011923	cytidine deaminase [Source:NCBI gene;Acc:771849]	21	4892861	4896434	1	4892861	4896434	4892861	1604	CDA	ensembl	6
3541	ENSGALG00000007386	-0.304292	0.80984	83.6845	103.335	TRUE	0.385528	ENSGALT00000038316	ENSGALP00000037522	LUC7 like 3 pre-mRNA splicing factor [Source:NCBI gene;Acc:428677]	18	10210389	10223581	-1	10210389	10223581	10223581	3257	LUC7L3	ensembl	5
3547	ENSGALG00000007396	0.422248	1.34001	16.8713	12.5904	TRUE	0.370239	ENSGALT00000011968	ENSGALP00000011954	TAO kinase 3 [Source:NCBI gene;Acc:395499]	15	9865627	9934211	1	9865627	9934211	9865627	3322	TAOK3	ensembl	5
3548	ENSGALG00000007403	0.312446	1.24181	315.925	254.407	TRUE	0.370281	ENSGALT00000011975	ENSGALP00000011961	phosphatidylethanolamine binding protein 1 [Source:NCBI gene;Acc:416990]	15	9936696	9938727	-1	9936696	9938727	9938727	1266	PEBP1	ensembl	5
3549	ENSGALG00000007404	0.474446	1.38939	86.8571	62.5148	TRUE	0.319013	ENSGALT00000011976	ENSGALP00000011962	Yip1 domain family member 5 [Source:NCBI gene;Acc:416344]	13	17642827	17649925	-1	17642827	17649925	17649925	1828	YIPF5	ensembl	5
3551	ENSGALG00000007408	0.828382	1.77569	4.96833	2.79797	TRUE	5.35e-10	ENSGALT00000011983	ENSGALP00000011969	membrane palmitoylated protein 7 [Source:HGNC Symbol;Acc:HGNC:26542]	2	15445584	15567893	1	15445584	15567893	15445584	1292	MPP7	ensembl	5
3554	ENSGALG00000007412	0.990421	1.98676	12.2905	6.18621	TRUE	0.428602	ENSGALT00000011990	ENSGALP00000011976	myelin protein zero like 2 [Source:NCBI gene;Acc:419779]	24	5442228	5447809	-1	5442228	5447809	5447809	2790	MPZL2	ensembl	5
3557	ENSGALG00000007418	-0.29796	0.813402	1024.1	1259.03	TRUE	0.428673	ENSGALT00000011998	ENSGALP00000011984	CD3d molecule [Source:NCBI gene;Acc:396518]	24	5457626	5460103	-1	5457626	5460103	5460103	794	CD3D	ensembl	4
3558	ENSGALG00000007419	0.548072	1.46213	5.03331	3.44245	TRUE	0.2234	ENSGALT00000012000	ENSGALP00000011986	mannan binding lectin serine peptidase 1 [Source:NCBI gene;Acc:407088]	9	14910364	14927972	1	14910364	14927972	14910364	3600	MASP1	ensembl	6
3560	ENSGALG00000007430	0.461776	1.37724	62.7696	45.5765	TRUE	0.428744	ENSGALT00000012021	ENSGALP00000012007	archain 1 [Source:NCBI gene;Acc:770561]	24	5475477	5483503	-1	5475477	5483503	5483503	3170	ARCN1	ensembl	6
3562	ENSGALG00000007434	-0.47855	0.717698	9.45969	13.1806	TRUE	0.333942	ENSGALT00000012032	ENSGALP00000012018	rhomboid 5 homolog 1 [Source:HGNC Symbol;Acc:HGNC:20561]	14	12040976	12061073	-1	12040976	12061073	12061073	2562	RHBDF1	ensembl	5
3571	ENSGALG00000007456	0.38643	1.30715	7.40898	5.66802	TRUE	0.334034	ENSGALT00000059439	ENSGALP00000055100	NPR3 like
3572	ENSGALG00000007462	0.210774	1.15731	299.935	259.166	TRUE	0.353837	ENSGALT00000012067	ENSGALP00000012053	cathepsin Z [Source:HGNC Symbol;Acc:HGNC:2547]	20	11097473	11102231	1	11097473	11102231	11097473	1777	CTSZ	ensembl	6
3578	ENSGALG00000007474	0.552298	1.46642	6.56582	4.47745	TRUE	0.223578	ENSGALT00000012083	ENSGALP00000012069	phosphate cytidylyltransferase 1
3581	ENSGALG00000007478	0.946199	1.92679	5.92214	3.07358	TRUE	0.223638	ENSGALT00000012087	ENSGALP00000012073	solute carrier family 51 alpha subunit [Source:NCBI gene;Acc:424916]	9	14968948	14971146	-1	14968948	14971146	14971146	1285	SLC51A	ensembl	5
3582	ENSGALG00000007479	-0.304521	0.809711	31.8323	39.3131	TRUE	0.158193	ENSGALT00000012088	ENSGALP00000012074	solute carrier family 25 member 28 [Source:HGNC Symbol;Acc:HGNC:23472]	6	22099836	22103900	1	22099836	22103900	22099836	2382	SLC25A28	ensembl	5
3583	ENSGALG00000007481	0.197292	1.14654	40.5989	35.4098	TRUE	0.257838	ENSGALT00000012093	ENSGALP00000012079	3-hydroxyacyl-CoA dehydratase 3 [Source:NCBI gene;Acc:415539]	10	18070999	18080642	1	18070999	18080642	18070999	3045	HACD3	ensembl	5
3586	ENSGALG00000007485	0.238888	1.18008	24.5918	20.839	TRUE	0.223816	ENSGALT00000059660	ENSGALP00000045616	transferrin receptor 2 [Source:NCBI gene;Acc:396191]	9	14984087	14998385	1	14984087	14994231	14984087	2462	TFR2	ensembl	6
3588	ENSGALG00000007490	0.334102	1.26059	33.688	26.7239	TRUE	0.370407	ENSGALT00000012108	ENSGALP00000012094	DEAD-box helicase 54 [Source:HGNC Symbol;Acc:HGNC:20084]	15	9949491	9954653	-1	9949491	9954653	9954653	2542	DDX54	ensembl	6
3590	ENSGALG00000007492	0.122174	1.08837	66.4996	61.1	TRUE	5.68e-10	ENSGALT00000012112	ENSGALP00000012098	YME1 like 1 ATPase [Source:NCBI gene;Acc:428418]	2	15927463	15947552	-1	15927463	15947552	15947552	3989	YME1L1	ensembl	5
3591	ENSGALG00000007493	0.832827	1.78117	21.5073	12.0748	TRUE	0.00247165	ENSGALT00000032336	ENSGALP00000031700	NAD(P) dependent steroid dehydrogenase-like [Source:HGNC Symbol;Acc:HGNC:13398]	4	11324987	11335529	-1	11324987	11335529	11335529	1799	NSDHL	ensembl	6
3597	ENSGALG00000007510	0.225852	1.16947	45.4412	38.8563	TRUE	0.00247757	ENSGALT00000012141	ENSGALP00000012127	centrin 2 [Source:NCBI gene;Acc:422303]	4	11335869	11340302	1	11335869	11340301	11335869	1284	CETN2	ensembl	6
3599	ENSGALG00000007512	-0.281845	0.822538	47.6535	57.9347	TRUE	0.37049	ENSGALT00000038234	ENSGALP00000037440		15	9968326	9972234	-1	9968326	9972234	9972234	996		ensembl	5
3600	ENSGALG00000007513	-0.195837	0.873066	74.3067	85.11	TRUE	0.10953	ENSGALT00000012147	ENSGALP00000012133	family with sequence similarity 207 member A [Source:HGNC Symbol;Acc:HGNC:15811]	7	7184962	7238371	1	7184962	7238371	7184962	1136	FAM207A	ensembl	6
3601	ENSGALG00000007516	0.505202	1.41932	7.12243	5.01819	TRUE	0.319206	ENSGALT00000012154	ENSGALP00000012140	RNA binding motif protein 27 [Source:NCBI gene;Acc:416348]	13	17911113	17931125	1	17911113	17931125	17911113	3038		ensembl	5
3603	ENSGALG00000007520	0.448423	1.36455	94.266	69.0822	TRUE	0.063902	ENSGALT00000012159	ENSGALP00000012145	structure specific recognition protein 1 [Source:NCBI gene;Acc:396509]	5	17030399	17038150	1	17030399	17038150	17030399	2547	SSRP1	ensembl	6
3604	ENSGALG00000007522	0.332787	1.25944	3.90084	3.09727	TRUE	0.385609	ENSGALT00000012164	ENSGALP00000012150	ATP binding cassette subfamily C member 3 [Source:NCBI gene;Acc:422099]	18	10231908	10275081	-1	10231908	10275081	10275081	4624		ensembl	5
3606	ENSGALG00000007526	0.551905	1.46602	13.4143	9.15018	TRUE	0.0024835	ENSGALT00000012173	ENSGALP00000012159	ES1 protein homolog
3608	ENSGALG00000007528	0.217807	1.16296	18.6734	16.0567	TRUE	0.319351	ENSGALT00000050267	ENSGALP00000043788	transcription elongation regulator 1 [Source:HGNC Symbol;Acc:HGNC:15630]	13	17954049	17984841	1	17954049	17984841	17954049	2964	TCERG1	ensembl	5
3611	ENSGALG00000007533	0.417382	1.3355	36.7373	27.5082	TRUE	0.354012	ENSGALT00000012184	ENSGALP00000012170	aminopeptidase like 1 [Source:HGNC Symbol;Acc:HGNC:16244]	20	11263734	11275509	-1	11263734	11275509	11275509	2336	NPEPL1	ensembl	5
3613	ENSGALG00000007537	0.462623	1.37805	17.5539	12.7383	TRUE	0.0641776	ENSGALT00000032671	ENSGALP00000032034	inner centromere protein [Source:NCBI gene;Acc:396270]	5	17085279	17109145	1	17085279	17103765	17085279	4485	INCENP	ensembl	6
3624	ENSGALG00000007557	0.841441	1.79184	6.41087	3.57781	TRUE	0.223994	ENSGALT00000064919	ENSGALP00000053540	RUN and cysteine rich domain containing beclin 1 interacting protein [Source:HGNC Symbol;Acc:HGNC:28991]	9	15058359	15077598	-1	15058359	15077598	15077598	3072	RUBCN	ensembl	5
3627	ENSGALG00000007565	-0.450266	0.731908	4.34469	5.93611	TRUE	0.319399	ENSGALT00000072122	ENSGALP00000050329	protein phosphatase 2 regulatory subunit Bbeta [Source:HGNC Symbol;Acc:HGNC:9305]	13	17988210	18056326	-1	17988210	18027702	18027702	1494	PPP2R2B	ensembl	6
3628	ENSGALG00000007569	0.469359	1.38449	5.52186	3.98836	TRUE	0.29948	ENSGALT00000056071	ENSGALP00000057568	kelch repeat and BTB domain containing 8 [Source:HGNC Symbol;Acc:HGNC:30691]	12	14641980	14647729	1	14641980	14647729	14641980	1812	KBTBD8	ensembl	6
3630	ENSGALG00000007572	0.248984	1.18837	18.2725	15.3761	TRUE	0.159427	ENSGALT00000012245	ENSGALP00000012231	MMS19 homolog
3632	ENSGALG00000007579	0.254801	1.19317	21.8912	18.3471	TRUE	6.04e-10	ENSGALT00000012254	ENSGALP00000012240	amyloid beta precursor protein binding family B member 1 interacting protein [Source:NCBI gene;Acc:420492]	2	16147118	16204934	-1	16147118	16204934	16204934	2185	APBB1IP	ensembl	5
3633	ENSGALG00000007581	0.198437	1.14745	56.0733	48.8675	TRUE	0.224054	ENSGALT00000089010	ENSGALP00000059362	forty-two-three domain containing 1 [Source:NCBI gene;Acc:424921]	9	15083913	15097333	1	15083913	15097333	15083913	2944	FYTTD1	ensembl	5
3635	ENSGALG00000007585	0.248233	1.18775	49.8936	42.0068	TRUE	0.480798	ENSGALT00000012265	ENSGALP00000012251	nitrilase 1 [Source:HGNC Symbol;Acc:HGNC:7828]	25	2893165	2895926	-1	2893165	2895926	2895926	1137	NIT1	ensembl	5
3639	ENSGALG00000007594	-1.89719	0.268465	0.280841	1.0461	TRUE	0.00256202	ENSGALT00000012279	ENSGALP00000012265	ankyrin repeat and SOCS box containing 12 [Source:NCBI gene;Acc:422313]	4	11706884	11711453	1	11706884	11711453	11706884	1850	ASB12	ensembl	4
3642	ENSGALG00000007599	0.863252	1.81913	1.24667	0.68531	TRUE	0.00256813	ENSGALT00000012291	ENSGALP00000038731	APC membrane recruitment protein 1 [Source:HGNC Symbol;Acc:HGNC:26837]	4	11720134	11723565	1	11720134	11723565	11720134	3285	AMER1	ensembl	5
3643	ENSGALG00000007606	0.568302	1.48278	223.965	151.044	TRUE	0.159621	ENSGALT00000039466	ENSGALP00000038677	phosphoglycerate mutase 1 [Source:NCBI gene;Acc:428969]	6	22343554	22345932	-1	22343554	22345932	22345932	1685	PGAM1	ensembl	5
3646	ENSGALG00000007609	0.952574	1.93532	8.82099	4.55789	TRUE	0.159816	ENSGALT00000033235	ENSGALP00000032595	Rho GTPase activating protein 19 [Source:NCBI gene;Acc:423846]	6	22356954	22376065	1	22356954	22376065	22356954	4185	ARHGAP19	ensembl	4
3649	ENSGALG00000007615	0.246024	1.18593	122.183	103.027	TRUE	0.258061	ENSGALT00000012312	ENSGALP00000012298	RAB11A
3654	ENSGALG00000007625	0.674447	1.59599	17.7647	11.1308	TRUE	0.0646739	ENSGALT00000012340	ENSGALP00000012326	Fas associated via death domain [Source:HGNC Symbol;Acc:HGNC:3573]	5	17814653	17816686	1	17814653	17816686	17814653	1249	FADD	ensembl	5
3658	ENSGALG00000007641	0.517474	1.43145	12.7419	8.9014	TRUE	0.160076	ENSGALT00000085289	ENSGALP00000061942	LIM domain binding 1 [Source:NCBI gene;Acc:395952]	6	22506197	22524989	1	22506197	22524989	22506197	1277	LDB1	ensembl	5
3659	ENSGALG00000007642	0.278326	1.21279	34.5914	28.5222	TRUE	0.31964	ENSGALT00000012363	ENSGALP00000012349	C-terminal binding protein-like [Source:NCBI gene;Acc:416354]	13	18231768	18242888	1	18231768	18242888	18231768	4714	CTBPL	ensembl	5
3660	ENSGALG00000007643	-0.166889	0.890761	26.8939	30.192	TRUE	0.258172	ENSGALT00000085488	ENSGALP00000064344	DIS3 like exosome 3'-5' exoribonuclease [Source:HGNC Symbol;Acc:HGNC:28698]	10	18467490	18482742	1	18467490	18474114	18467490	981	DIS3L	ensembl	6
3663	ENSGALG00000007647	-2.21794	0.214948	0.0309646	0.144057	TRUE	6.1e-10	ENSGALT00000057053	ENSGALP00000055369	myosin IIIA [Source:HGNC Symbol;Acc:HGNC:7601]	2	16304157	16397870	-1	16304157	16397870	16397870	1896	MYO3A	ensembl	5
3665	ENSGALG00000007650	0.403712	1.32291	180.617	136.53	TRUE	0.38625	ENSGALT00000012381	ENSGALP00000012367	SLC9A3 regulator 1 [Source:NCBI gene;Acc:422108]	18	10530985	10538278	1	10530985	10538278	10530985	1808	SLC9A3R1	ensembl	3
3666	ENSGALG00000007651	0.529777	1.44371	52.4235	36.3117	TRUE	0.109848	ENSGALT00000057169	ENSGALP00000046362	signal transducer and activator of transcription 1 [Source:NCBI gene;Acc:424044]	7	7920234	7940268	-1	7920234	7940219	7940219	3810	STAT1	ensembl	6
3669	ENSGALG00000007658	0.179032	1.13212	14.6758	12.9631	TRUE	0.160205	ENSGALT00000012402	ENSGALP00000012388	armadillo-like helical domain containing 3 [Source:HGNC Symbol;Acc:HGNC:25788]	6	22534973	22647798	1	22534973	22647798	22534973	6029	ARMH3	ensembl	5
3670	ENSGALG00000007659	0.210581	1.15715	42.5375	36.7605	TRUE	0.42924	ENSGALT00000059271	ENSGALP00000045981	hypoxia up-regulated 1 [Source:NCBI gene;Acc:428251]	24	5645283	5662009	-1	5645283	5661463	5661463	5515	HYOU1	ensembl	6
3672	ENSGALG00000007663	0.453967	1.3698	3.65785	2.67035	TRUE	0.319688	ENSGALT00000012413	ENSGALP00000012399	lysine demethylase 3B [Source:HGNC Symbol;Acc:HGNC:1337]	13	18246002	18303342	1	18246002	18303342	18246002	5217	KDM3B	ensembl	5
3673	ENSGALG00000007664	0.34415	1.2694	50.327	39.6462	TRUE	0.22441	ENSGALT00000072981	ENSGALP00000052471	proteasome 26S subunit
3674	ENSGALG00000007665	0.774443	1.71053	1.18935	0.695311	TRUE	0.370741	ENSGALT00000012422	ENSGALP00000012408	DNA polymerase epsilon
3676	ENSGALG00000007667	-2.1773	0.221089	0.0448453	0.202838	TRUE	6.16e-10	ENSGALT00000012429	ENSGALP00000012415	G protein-coupled receptor 158 [Source:NCBI gene;Acc:100859400]	2	16497663	16678504	-1	16497663	16678504	16678504	4089	GPR158	ensembl	5
3678	ENSGALG00000007669	0.508667	1.42273	14.314	10.0609	TRUE	0.319784	ENSGALT00000012431	ENSGALP00000012417	early growth response 1 [Source:NCBI gene;Acc:373931]	13	18348955	18351756	1	18348955	18351756	18348955	2481	EGR1	ensembl	5
3679	ENSGALG00000007673	0.409683	1.32839	67.1597	50.5571	TRUE	0.38593	ENSGALT00000012441	ENSGALP00000012427	leucine rich repeat containing 59 [Source:NCBI gene;Acc:422103]	18	10471029	10475321	1	10471029	10475321	10471029	1590	LRRC59	ensembl	6
3680	ENSGALG00000007675	0.360253	1.28365	23.3049	18.1552	TRUE	0.429028	ENSGALT00000012443	ENSGALP00000042818	C-X-C motif chemokine receptor 5 [Source:NCBI gene;Acc:419784]	24	5567223	5572244	1	5567223	5572244	5567223	1116	CXCR5	ensembl	3
3681	ENSGALG00000007676	0.49639	1.41068	11.0629	7.84225	TRUE	0.38597	ENSGALT00000077427	ENSGALP00000052016	essential meiotic structure-specific endonuclease 1 [Source:HGNC Symbol;Acc:HGNC:24965]	18	10476723	10481875	-1	10476723	10481847	10481847	1498	EME1	ensembl	6
3682	ENSGALG00000007677	-0.467979	0.722977	2.39556	3.31346	TRUE	6.22e-10	ENSGALT00000012445	ENSGALP00000012431	threonine synthase like 1 [Source:HGNC Symbol;Acc:HGNC:26160]	2	16726645	16729910	-1	16726645	16729910	16729910	3266	THNSL1	ensembl	6
3685	ENSGALG00000007683	0.426935	1.34437	18.4178	13.6999	TRUE	0.00259274	ENSGALT00000012454	ENSGALP00000012440	re-mRNA 3'-end-processing factor FIP1-like [Source:NCBI gene;Acc:422319]	4	12196070	12218798	1	12196070	12218798	12196070	1677		ensembl	5
3686	ENSGALG00000007685	0.685548	1.60831	1.36432	0.848293	TRUE	0.429063	ENSGALT00000012457	ENSGALP00000012443	B cell CLL/lymphoma 9 like [Source:HGNC Symbol;Acc:HGNC:23688]	24	5578946	5589603	-1	5578946	5589603	5589603	4749	BCL9L	ensembl	5
3692	ENSGALG00000007695	-0.197906	0.871815	48.8589	56.0427	TRUE	0.258395	ENSGALT00000012470	ENSGALP00000012456	small nuclear RNA activating complex polypeptide 5 [Source:NCBI gene;Acc:415550]	10	18525881	18528303	-1	18525881	18528303	18528303	1814	SNAPC5	ensembl	3
3694	ENSGALG00000007698	0.42797	1.34534	10.7249	7.97187	TRUE	0.370783	ENSGALT00000051404	ENSGALP00000051659	caspase recruitment domain family
3695	ENSGALG00000007699	-0.412706	0.751213	1326.01	1765.16	TRUE	0.429134	ENSGALT00000047120	ENSGALP00000054071	ribosomal protein S25 [Source:HGNC Symbol;Acc:HGNC:10413]	24	5634320	5636087	-1	5634320	5636021	5636021	858	RPS25	ensembl	6
3702	ENSGALG00000007709	-0.115672	0.922952	133.036	144.142	TRUE	0.354755	ENSGALT00000012492	ENSGALP00000012478	replication termination factor 2 domain containing 1 [Source:NCBI gene;Acc:419329]	20	12178522	12199808	-1	12178522	12199808	12199808	1969	RTFDC1	ensembl	5
3703	ENSGALG00000007710	-0.800581	0.574118	5.5652	9.69348	TRUE	0.00260517	ENSGALT00000012493	ENSGALP00000012479	ras-like protein family member 11A-like [Source:NCBI gene;Acc:422321]	4	12285790	12294879	-1	12285790	12294705	12294705	1455		ensembl	6
3704	ENSGALG00000007711	-0.222257	0.857223	1849.39	2157.41	TRUE	0.25845	ENSGALT00000050128	ENSGALP00000044072	ribosomal protein L4 [Source:NCBI gene;Acc:415551]	10	18528211	18534374	-1	18528211	18534315	18534315	2113	RPL4	ensembl	6
3706	ENSGALG00000007713	-0.389614	0.763334	19.4226	25.4445	TRUE	0.38613	ENSGALT00000043926	ENSGALP00000040881	CD300 molecule like family member g [Source:NCBI gene;Acc:422107]	18	10504470	10508384	-1	10504470	10508384	10508384	933	CD300LG	ensembl	6
3708	ENSGALG00000007716	0.589411	1.50463	4.73306	3.14566	TRUE	0.429205	ENSGALT00000012507	ENSGALP00000012493	solute carrier family 37 member 4 [Source:HGNC Symbol;Acc:HGNC:4061]	24	5639319	5645750	-1	5639319	5645750	5645750	1356	SLC37A4	ensembl	4
3709	ENSGALG00000007717	-0.615358	0.652768	1.95545	2.99563	TRUE	0.354798	ENSGALT00000076040	ENSGALP00000057769	glucosaminyl (N-acetyl) transferase family member 7 [Source:HGNC Symbol;Acc:HGNC:16099]	20	12185922	12192543	1	12185922	12192543	12185922	2280	GCNT7	ensembl	5
3712	ENSGALG00000007723	-0.489528	0.712258	7.35669	10.3287	TRUE	0.38633	ENSGALT00000051232	ENSGALP00000052449	N-acetyltransferase 9 (putative) [Source:NCBI gene;Acc:422109]	18	10541384	10544869	-1	10541384	10544869	10544869	1242		ensembl	5
3714	ENSGALG00000007728	-0.225557	0.855265	12.8247	14.995	TRUE	0.371118	ENSGALT00000064202	ENSGALP00000054189	proline dehydrogenase 1 [Source:NCBI gene;Acc:770734]	15	10154963	10165658	-1	10154963	10165658	10165658	4504		ensembl	4
3717	ENSGALG00000007736	0.319124	1.24757	23.1597	18.5638	TRUE	0.258672	ENSGALT00000012541	ENSGALP00000012527	zwilch kinetochore protein [Source:HGNC Symbol;Acc:HGNC:25468]	10	18538217	18544102	1	18538217	18544102	18538217	1251	ZWILCH	ensembl	5
3719	ENSGALG00000007744	-0.378936	0.769005	5.46361	7.10478	TRUE	0.354842	ENSGALT00000071291	ENSGALP00000055699	Cas scaffold protein family member 4 [Source:HGNC Symbol;Acc:HGNC:15878]	20	12201193	12217115	-1	12201193	12217115	12217115	2613	CASS4	ensembl	5
3720	ENSGALG00000007747	0.29007	1.2227	5.79455	4.73914	TRUE	0.386371	ENSGALT00000084734	ENSGALP00000060661	transmembrane protein 104 [Source:NCBI gene;Acc:422110]	18	10545038	10586576	1	10545038	10583983	10545038	2226	TMEM104	ensembl	5
3721	ENSGALG00000007748	-0.520065	0.69734	7.55666	10.8364	TRUE	0.00262389	ENSGALT00000012561	ENSGALP00000012547	Gallus gallus solute carrier family 16 member 2 (SLC16A2)
3722	ENSGALG00000007750	0.277561	1.21214	17.2433	14.2255	TRUE	0.00263013	ENSGALT00000065913	ENSGALP00000044305	ring finger protein
3723	ENSGALG00000007752	0.249624	1.1889	14.9272	12.5555	TRUE	0.225122	ENSGALT00000012571	ENSGALP00000012557	COP9 signalosome subunit 7B [Source:HGNC Symbol;Acc:HGNC:16760]	9	15417806	15431439	1	15417806	15431439	15417806	2708	COPS7B	ensembl	6
3724	ENSGALG00000007753	-0.491298	0.711385	19.9189	28.0002	TRUE	0.16066	ENSGALT00000085724	ENSGALP00000063438	DNA polymerase lambda [Source:HGNC Symbol;Acc:HGNC:9184]	6	22793221	22811866	1	22793221	22811866	22793221	3819	POLL	ensembl	6
3732	ENSGALG00000007767	0.472753	1.38775	5.06101	3.64691	TRUE	0.225181	ENSGALT00000012599	ENSGALP00000012585	DIS3 like 3'-5' exoribonuclease 2 [Source:HGNC Symbol;Acc:HGNC:28648]	9	15449856	15613805	1	15449856	15613805	15449856	5714	DIS3L2	ensembl	4
3733	ENSGALG00000007768	0.946733	1.9275	51.9207	26.9368	TRUE	0.354929	ENSGALT00000033524	ENSGALP00000032883	aurora kinase A [Source:HGNC Symbol;Acc:HGNC:11393]	20	12229605	12236352	1	12229605	12236352	12229605	2019	AURKA	ensembl	6
3736	ENSGALG00000007777	0.75486	1.68747	2.06254	1.22227	TRUE	0.110294	ENSGALT00000012618	ENSGALP00000012604	solute carrier family 39 member 10 [Source:HGNC Symbol;Acc:HGNC:20861]	7	9564789	9679908	1	9564789	9679908	9564789	2682	SLC39A10	ensembl	6
3737	ENSGALG00000007778	0.464418	1.37976	66.8164	48.4261	TRUE	0.371493	ENSGALT00000012619	ENSGALP00000012605	pescadillo ribosomal biogenesis factor 1 [Source:HGNC Symbol;Acc:HGNC:8848]	15	10843134	10847630	1	10843134	10847630	10843134	1455	PES1	ensembl	6
3740	ENSGALG00000007781	2.30813	4.95239	0.742586	0.149945	TRUE	0.371535	ENSGALT00000012622	ENSGALP00000012608	galactose-3-O-sulfotransferase 1 [Source:HGNC Symbol;Acc:HGNC:24240]	15	10854317	10857168	1	10854317	10857168	10854317	1317	GAL3ST1	ensembl	5
3742	ENSGALG00000007786	-0.867207	0.548207	9.43111	17.2036	TRUE	0.355104	ENSGALT00000012627	ENSGALP00000012613	docking protein 5 [Source:HGNC Symbol;Acc:HGNC:16173]	20	12463449	12497852	-1	12463449	12497852	12497852	1630	DOK5	ensembl	4
3743	ENSGALG00000007788	0.440897	1.35745	6.04236	4.45126	TRUE	0.00264265	ENSGALT00000012629	ENSGALP00000012615	ATP binding cassette subfamily B member 7 [Source:HGNC Symbol;Acc:HGNC:48]	4	12565032	12592136	-1	12565032	12592136	12592136	2094	ABCB7	ensembl	5
3746	ENSGALG00000007793	-0.258809	0.835778	53.2308	63.6901	TRUE	0.00264892	ENSGALT00000012638	ENSGALP00000012624	uracil phosphoribosyltransferase homolog [Source:NCBI gene;Acc:422327]	4	12609403	12621427	1	12609403	12621427	12609403	1239	UPRT	ensembl	4
3748	ENSGALG00000007796	0.809759	1.75292	1.93629	1.10461	TRUE	0.355235	ENSGALT00000082313	ENSGALP00000054334	breast carcinoma amplified sequence 1 [Source:HGNC Symbol;Acc:HGNC:974]	20	12593355	12627734	1	12593355	12627734	12593355	1752	BCAS1	ensembl	5
3755	ENSGALG00000007809	-0.619206	0.651029	1.80522	2.77287	TRUE	0.355453	ENSGALT00000072480	ENSGALP00000050096	teashirt zinc finger homeobox 2 [Source:HGNC Symbol;Acc:HGNC:13010]	20	12773674	12979150	-1	12773674	12979150	12979150	3536	TSHZ2	ensembl	5
3760	ENSGALG00000007820	0.624964	1.54217	4.12843	2.67702	TRUE	0.160854	ENSGALT00000048079	ENSGALP00000047372	beta-transducin repeat containing E3 ubiquitin protein ligase [Source:HGNC Symbol;Acc:HGNC:1144]	6	22831879	22943782	-1	22831879	22943782	22943782	2026	BTRC	ensembl	5
3761	ENSGALG00000007821	0.340337	1.26605	32.4484	25.6296	TRUE	0.335697	ENSGALT00000073893	ENSGALP00000051765	DnaJ heat shock protein family (Hsp40) member A3 [Source:HGNC Symbol;Acc:HGNC:11808]	14	12751890	12800529	1	12751890	12797945	12751890	1350	DNAJA3	ensembl	6
3768	ENSGALG00000007837	-0.425209	0.744731	59.4554	79.8348	TRUE	0.160984	ENSGALT00000012719	ENSGALP00000012705	Kazal type serine peptidase inhibitor domain 1 [Source:HGNC Symbol;Acc:HGNC:25460]	6	23063011	23067024	-1	23063011	23067024	23067024	1602	KAZALD1	ensembl	5
3771	ENSGALG00000007841	-0.668709	0.629069	0.287003	0.456235	TRUE	0.110421	ENSGALT00000012727	ENSGALP00000012713	dynein axonemal heavy chain 7 [Source:HGNC Symbol;Acc:HGNC:18661]	7	9683028	9794746	-1	9683028	9794746	9794746	12033	DNAH7	ensembl	6
3772	ENSGALG00000007843	0.537513	1.45147	4.00172	2.75702	TRUE	0.00266786	ENSGALT00000012737	ENSGALP00000012723	ATRX
3774	ENSGALG00000007848	-0.35088	0.784106	18.8233	24.006	TRUE	0.429488	ENSGALT00000012745	ENSGALP00000012730	6-pyruvoyltetrahydropterin synthase [Source:HGNC Symbol;Acc:HGNC:9689]	24	6106022	6108646	-1	6106022	6108646	6108646	742	PTS	ensembl	5
3775	ENSGALG00000007853	#NAME?	0	0	0.616242	TRUE	1.1e-05	ENSGALT00000012751	ENSGALP00000012736	poly(A) polymerase gamma [Source:HGNC Symbol;Acc:HGNC:14982]	3	1998194	2002311	1	1998194	2002311	1998194	705	PAPOLG	ensembl	5
3776	ENSGALG00000007861	0.190369	1.14106	71.5485	62.7038	TRUE	0.00267418	ENSGALT00000012759	ENSGALP00000012744	magnesium transporter 1 [Source:NCBI gene;Acc:422332]	4	12939224	12953049	-1	12939224	12953049	12953049	2640	MAGT1	ensembl	5
3780	ENSGALG00000007867	0.426316	1.3438	12.6704	9.42881	TRUE	0.266554	ENSGALT00000012774	ENSGALP00000012759	solute carrier family 9 member A5 [Source:NCBI gene;Acc:425403]	11	1394031	1397976	-1	1394031	1397976	1397976	1797		ensembl	7
3781	ENSGALG00000007868	0.558862	1.47311	3.30853	2.24595	TRUE	0.429524	ENSGALT00000043097	ENSGALP00000042957	beta-carotene oxygenase 2 [Source:HGNC Symbol;Acc:HGNC:18503]	24	6110301	6130965	-1	6110301	6130965	6130965	2162	BCO2	ensembl	5
3782	ENSGALG00000007874	0.612912	1.52934	10.5517	6.89949	TRUE	0.429559	ENSGALT00000012787	ENSGALP00000012772	interleukin 18 [Source:NCBI gene;Acc:395312]	24	6140262	6143113	1	6140262	6143113	6140262	727	IL18	ensembl	4
3784	ENSGALG00000007877	0.125272	1.09071	52.9021	48.5023	TRUE	6.8e-10	ENSGALT00000012794	ENSGALP00000012779	phosphatidylinositol-5-phosphate 4-kinase type 2 alpha [Source:NCBI gene;Acc:420504]	2	17560249	17660952	1	17560249	17660952	17560249	3587	PIP4K2A	ensembl	5
3785	ENSGALG00000007878	-0.053509	0.96359	277.709	288.203	TRUE	0.429594	ENSGALT00000012795	ENSGALP00000012780	succinate dehydrogenase complex subunit D [Source:NCBI gene;Acc:419793]	24	6145627	6148525	-1	6145627	6148525	6148525	1003	SDHD	ensembl	4
3788	ENSGALG00000007886	-0.595031	0.66203	4.45404	6.72784	TRUE	0.0658365	ENSGALT00000077005	ENSGALP00000051934	peptidase domain containing associated with muscle regeneration 1 [Source:HGNC Symbol;Acc:HGNC:24554]	5	19101383	19157636	-1	19101383	19157494	19157494	5882	PAMR1	ensembl	6
3792	ENSGALG00000007900	0.362573	1.28572	28.9282	22.4996	TRUE	7.01e-10	ENSGALT00000012825	ENSGALP00000012810	COMM domain containing 3 [Source:HGNC Symbol;Acc:HGNC:23332]	2	17759039	17762503	-1	17759039	17762503	17762503	1141	COMMD3	ensembl	4
3794	ENSGALG00000007904	0.559461	1.47372	10.9116	7.40411	TRUE	0.429701	ENSGALT00000012830	ENSGALP00000012815	dihydrolipoamide S-acetyltransferase [Source:HGNC Symbol;Acc:HGNC:2896]	24	6158727	6165163	-1	6158727	6165163	6165163	1899	DLAT	ensembl	4
3795	ENSGALG00000007905	-0.288236	0.818903	50.9878	62.2635	TRUE	0	ENSGALT00000012832	ENSGALP00000012817	laminin subunit beta 1 [Source:HGNC Symbol;Acc:HGNC:6486]	1	14882571	14913134	-1	14882571	14913134	14913134	3995	LAMB1	ensembl	5
3802	ENSGALG00000007919	0.233927	1.17603	65.8642	56.0054	TRUE	0.225656	ENSGALT00000012860	ENSGALP00000012845	eukaryotic translation initiation factor 4E family member 2 [Source:HGNC Symbol;Acc:HGNC:3293]	9	15660339	15678778	-1	15660339	15678778	15678778	1201	EIF4E2	ensembl	5
3803	ENSGALG00000007920	0.995703	1.99405	3.71963	1.86536	TRUE	0.0660584	ENSGALT00000012861	ENSGALP00000012846	proline rich 5 like [Source:HGNC Symbol;Acc:HGNC:25878]	5	19446690	19474414	1	19446690	19474414	19446690	1101	PRR5L	ensembl	6
3804	ENSGALG00000007924	-0.133519	0.911605	66.5807	73.0368	TRUE	0.110549	ENSGALT00000012866	ENSGALP00000012851	serine/threonine kinase 17b [Source:NCBI gene;Acc:424049]	7	9799342	9818083	-1	9799342	9818083	9818083	3635	STK17B	ensembl	1
3806	ENSGALG00000007928	0.831072	1.77901	4.54602	2.55537	TRUE	7.15e-10	ENSGALT00000012873	ENSGALP00000012858	MLLT10
3809	ENSGALG00000007931	0.154098	1.11273	60.9428	54.769	TRUE	0	ENSGALT00000012884	ENSGALP00000012869	dihydrolipoamide dehydrogenase [Source:NCBI gene;Acc:417699]	1	14867128	14880879	1	14867128	14880879	14867128	2016	DLD	ensembl	6
3812	ENSGALG00000007936	0.582027	1.49695	222.836	148.86	TRUE	0.00269318	ENSGALT00000071530	ENSGALP00000045939	phosphoglycerate kinase 1 [Source:NCBI gene;Acc:395833]	4	12987162	13001599	1	12987162	13001599	12987162	1767	PGK1	ensembl	3
3813	ENSGALG00000007937	0.357357	1.28108	41.7556	32.5941	TRUE	0.371743	ENSGALT00000012894	ENSGALP00000012879	splicing factor 3a subunit 1 [Source:NCBI gene;Acc:427717]	15	10885754	10899245	1	10885754	10899245	10885754	3118	SF3A1	ensembl	4
3820	ENSGALG00000007954	0.319679	1.24805	26.2423	21.0266	TRUE	0.371785	ENSGALT00000012918	ENSGALP00000012903	TBC1 domain family member 10A [Source:NCBI gene;Acc:417011]	15	10901737	10907972	1	10901737	10907972	10901737	1434		ensembl	5
3827	ENSGALG00000007964	-0.746095	0.596215	6.5366	10.9635	TRUE	0.371827	ENSGALT00000012933	ENSGALP00000012918	cytosolic arginine sensor for mTORC1 subunit 1 [Source:HGNC Symbol;Acc:HGNC:34423]	15	10909705	10913466	1	10909705	10913466	10909705	879	CASTOR1	ensembl	5
3828	ENSGALG00000007965	0.305335	1.23571	172.641	139.711	TRUE	0.386851	ENSGALT00000066580	ENSGALP00000057032	Jupiter microtubule associated homolog 1 [Source:NCBI gene;Acc:422119]	18	10743108	10764036	-1	10743108	10764036	10764036	1091	JPT1	ensembl	5
3829	ENSGALG00000007967	-0.408186	0.75357	6.89284	9.14691	TRUE	0.429877	ENSGALT00000012938	ENSGALP00000012923	ferredoxin-fold anticodon binding domain containing 1 [Source:HGNC Symbol;Acc:HGNC:25110]	24	6220268	6224769	1	6220268	6224769	6220268	2146	FDXACB1	ensembl	5
3835	ENSGALG00000007979	0.32395	1.25175	27.2128	21.7397	TRUE	0.259283	ENSGALT00000012956	ENSGALP00000012941	calmodulin like 4 [Source:NCBI gene;Acc:427515]	10	19160880	19163547	-1	19160880	19163545	19163545	707	CALML4	ensembl	5
3840	ENSGALG00000007992	-0.178055	0.883894	23.3572	26.4253	TRUE	0.387011	ENSGALT00000012976	ENSGALP00000012961	golgi associated
3842	ENSGALG00000007994	Inf	Inf	0.259472	0	TRUE	0.356106	ENSGALT00000012978	ENSGALP00000012963	par-6 family cell polarity regulator beta [Source:NCBI gene;Acc:419352]	20	13684034	13696732	-1	13684034	13696732	13696732	1649	PARD6B	ensembl	4
3844	ENSGALG00000007998	-0.886345	0.540983	0.387918	0.717062	TRUE	0	ENSGALT00000012986	ENSGALP00000012971	solute carrier family 26 member 4 [Source:HGNC Symbol;Acc:HGNC:8818]	1	14802883	14822828	1	14802883	14822828	14802883	6224	SLC26A4	ensembl	5
3845	ENSGALG00000007999	0.167221	1.12289	38.8753	34.6207	TRUE	0.387051	ENSGALT00000012988	ENSGALP00000012973	mitochondrial ribosomal protein S7 [Source:NCBI gene;Acc:422122]	18	10814147	10819572	1	10814147	10819572	10814147	2105	MRPS7	ensembl	5
3847	ENSGALG00000008005	0.333258	1.25986	7.67526	6.09217	TRUE	0.35615	ENSGALT00000012995	ENSGALP00000012980	RIPOR family member 3 [Source:HGNC Symbol;Acc:HGNC:16168]	20	13723149	13751406	1	13723149	13751406	13723149	2859	RIPOR3	ensembl	6
3849	ENSGALG00000008007	-0.725042	0.60498	0.734994	1.21491	TRUE	0.259449	ENSGALT00000012997	ENSGALP00000012982	integrin subunit alpha 11 [Source:HGNC Symbol;Acc:HGNC:6136]	10	19181613	19214397	-1	19181613	19214397	19214397	3576	ITGA11	ensembl	5
3850	ENSGALG00000008009	0.150839	1.11021	146.546	131.998	TRUE	0	ENSGALT00000013000	ENSGALP00000012985	B cell receptor associated protein 29 [Source:NCBI gene;Acc:417702]	1	14768856	14792300	1	14768856	14792300	14768856	1945	BCAP29	ensembl	5
3851	ENSGALG00000008010	0.862526	1.81822	6.03676	3.32015	TRUE	0.356193	ENSGALT00000013001	ENSGALP00000012986	protein tyrosine phosphatase
3855	ENSGALG00000008015	0.21467	1.16044	29.6674	25.5656	TRUE	0.356323	ENSGALT00000013007	ENSGALP00000012992	ubiquitin conjugating enzyme E2 V1 [Source:NCBI gene;Acc:100538349]	20	13956578	13970798	1	13956578	13970798	13956578	2090	UBE2V1	ensembl	6
3856	ENSGALG00000008016	0.7533	1.68564	56.1689	33.3219	TRUE	0.387171	ENSGALT00000013008	ENSGALP00000012993	growth factor receptor bound protein 2 [Source:NCBI gene;Acc:386572]	18	10837848	10875742	-1	10837848	10875742	10875742	1030	GRB2	ensembl	4
3858	ENSGALG00000008021	-0.440386	0.736938	66.9834	90.8942	TRUE	0.35641	ENSGALT00000013014	ENSGALP00000012999	ring finger protein 114 [Source:NCBI gene;Acc:414881]	20	14014462	14019559	-1	14014462	14019559	14019559	2535	RNF114	ensembl	4
3860	ENSGALG00000008023	0.932082	1.90803	2.09848	1.09982	TRUE	0.387211	ENSGALT00000060239	ENSGALP00000053804	transmembrane protein 94 [Source:HGNC Symbol;Acc:HGNC:28983]	18	10881990	10927259	1	10881990	10907828	10881990	1378	TMEM94	ensembl	4
3865	ENSGALG00000008034	0.881592	1.84241	0.587732	0.319002	TRUE	0.387251	ENSGALT00000013031	ENSGALP00000013016	CASK interacting protein 2 [Source:HGNC Symbol;Acc:HGNC:18200]	18	10931921	10957831	-1	10931921	10957831	10957831	5091	CASKIN2	ensembl	5
3869	ENSGALG00000008039	0.341986	1.2675	12.3565	9.74873	TRUE	0.161568	ENSGALT00000013045	ENSGALP00000013030	major facilitator superfamily domain containing 13A [Source:NCBI gene;Acc:423861]	6	23155414	23168239	1	23155414	23168239	23155414	3156	MFSD13A	ensembl	3
3870	ENSGALG00000008040	-1.13255	0.456108	3.18813	6.98985	TRUE	0.371993	ENSGALT00000013047	ENSGALP00000013032		15	10972571	10982701	1	10972571	10982701	10972571	1390		ensembl	5
3871	ENSGALG00000008043	-0.936987	0.522322	0.696057	1.33262	TRUE	0.259505	ENSGALT00000013051	ENSGALP00000013036	coronin 2B [Source:HGNC Symbol;Acc:HGNC:2256]	10	19231702	19258499	1	19231702	19258499	19231702	2371	CORO2B	ensembl	5
3872	ENSGALG00000008045	-0.48191	0.716029	19.9374	27.8445	TRUE	0.356497	ENSGALT00000080026	ENSGALP00000058271	solute carrier family 9 member A8 [Source:NCBI gene;Acc:419356]	20	14043273	14065934	-1	14043273	14065934	14065934	2569	SLC9A8	ensembl	6
3875	ENSGALG00000008050	0.314689	1.24374	26.2964	21.1429	TRUE	0	ENSGALT00000013062	ENSGALP00000013047	HMG-box transcription factor 1 [Source:NCBI gene;Acc:417705]	1	14555740	14570086	1	14555740	14570086	14555740	1741	HBP1	ensembl	5
3876	ENSGALG00000008051	0.325042	1.2527	14.7364	11.7637	TRUE	0.372035	ENSGALT00000055305	ENSGALP00000050017	myotubularin related protein 3 [Source:NCBI gene;Acc:417015]	15	10983392	11057802	-1	10983392	11057802	11057802	6050	MTMR3	ensembl	5
3879	ENSGALG00000008055	-1.82938	0.281386	0.0343587	0.122105	TRUE	0.0672266	ENSGALT00000013070	ENSGALP00000013055	synaptotagmin 13 [Source:NCBI gene;Acc:423175]	5	22316657	22334645	-1	22316657	22334645	22334645	7116	SYT13	ensembl	5
3882	ENSGALG00000008058	0.523138	1.43708	5.15621	3.58798	TRUE	0.00275764	ENSGALT00000013077	ENSGALP00000013062	p21 (RAC1) activated kinase 3 [Source:HGNC Symbol;Acc:HGNC:8592]	4	13443252	13504827	-1	13443252	13504827	13504827	2851	PAK3	ensembl	5
3889	ENSGALG00000008073	0.384007	1.30496	25.1594	19.2798	TRUE	0.372243	ENSGALT00000033579	ENSGALP00000032938	neurofibromin 2 [Source:NCBI gene;Acc:395158]	15	11120325	11160732	-1	11120325	11160732	11160732	1957	NF2	ensembl	6
3894	ENSGALG00000008081	0.318694	1.2472	7.0134	5.62331	TRUE	0	ENSGALT00000013116	ENSGALP00000013101	phosphatidylinositol-4
3895	ENSGALG00000008084	0.178308	1.13156	79.9413	70.6473	TRUE	0.067506	ENSGALT00000080980	ENSGALP00000051397	NADH:ubiquinone oxidoreductase core subunit S3 [Source:NCBI gene;Acc:423179]	5	22788881	22795997	-1	22788881	22795997	22795997	1277	NDUFS3	ensembl	6
3897	ENSGALG00000008086	0.372313	1.29443	36.9693	28.5604	TRUE	0.161633	ENSGALT00000066638	ENSGALP00000046194	ARP1 actin related protein 1 homolog A [Source:NCBI gene;Acc:423862]	6	23169231	23183400	-1	23169231	23183374	23183374	1271	ACTR1A	ensembl	4
3899	ENSGALG00000008088	0.273909	1.20908	14.4232	11.9291	TRUE	0.00279049	ENSGALT00000013126	ENSGALP00000013111	acyl-CoA synthetase long chain family member 4 [Source:HGNC Symbol;Acc:HGNC:3571]	4	13835063	13847676	1	13835063	13847676	13835063	2013	ACSL4	ensembl	5
3903	ENSGALG00000008094	0.529194	1.44312	267.036	185.041	TRUE	0.111122	ENSGALT00000013137	ENSGALP00000013122	heat shock protein family D (Hsp60) member 1 [Source:NCBI gene;Acc:424059]	7	10239404	10248714	-1	10239404	10248714	10248714	2061	HSPD1	ensembl	5
3904	ENSGALG00000008095	0.76337	1.69745	15.2074	8.95894	TRUE	0.259837	ENSGALT00000013141	ENSGALP00000013126	kinesin family member 23 [Source:NCBI gene;Acc:415567]	10	19360374	19378165	1	19360374	19378161	19360374	3421	KIF23	ensembl	6
3907	ENSGALG00000008098	0.623264	1.54036	14.5845	9.46825	TRUE	0	ENSGALT00000013144	ENSGALP00000013129	nicotinamide phosphoribosyltransferase [Source:NCBI gene;Acc:417707]	1	14227437	14253838	-1	14227437	14253838	14253838	1637	NAMPT	ensembl	5
3911	ENSGALG00000008107	0.867917	1.82503	2.18613	1.19786	TRUE	0.00280379	ENSGALT00000013162	ENSGALP00000013147	insulin receptor substrate 4 [Source:HGNC Symbol;Acc:HGNC:6128]	4	13928520	13947574	1	13928520	13947574	13928520	3495	IRS4	ensembl	5
3913	ENSGALG00000008109	-2.77205	0.146397	0.0574012	0.392094	TRUE	0	ENSGALT00000013164	ENSGALP00000013149	cadherin related family member 3 [Source:HGNC Symbol;Acc:HGNC:26308]	1	14151339	14182335	1	14151339	14182335	14151339	2883	CDHR3	ensembl	5
3914	ENSGALG00000008111	0.681004	1.60326	5.91464	3.68914	TRUE	0	ENSGALT00000013166	ENSGALP00000013151	mesoderm specific transcript [Source:HGNC Symbol;Acc:HGNC:7028]	1	980060	984213	1	980060	984213	980060	1593	MEST	ensembl	6
3918	ENSGALG00000008120	0.367875	1.29045	6.23218	4.82946	TRUE	0.259893	ENSGALT00000013179	ENSGALP00000013164	transducin like enhancer of split 3 [Source:NCBI gene;Acc:415568]	10	19501916	19520583	-1	19501916	19520583	19520583	2235		ensembl	6
3926	ENSGALG00000008133	-0.400922	0.757374	43.415	57.3231	TRUE	0.162151	ENSGALT00000013199	ENSGALP00000013184	arsenite methyltransferase [Source:HGNC Symbol;Acc:HGNC:17452]	6	23394646	23398836	1	23394646	23398836	23394646	1265	AS3MT	ensembl	6
3929	ENSGALG00000008139	-1.20489	0.433803	0.208865	0.481475	TRUE	1.18e-05	ENSGALT00000062122	ENSGALP00000054140		3	2559419	2576540	-1	2559419	2572198	2572198	4206		ensembl	5
3931	ENSGALG00000008144	0.623841	1.54097	29.8135	19.3472	TRUE	0	ENSGALT00000013228	ENSGALP00000013213	coatomer protein complex subunit gamma 2 [Source:HGNC Symbol;Acc:HGNC:2237]	1	984497	1001467	-1	984497	1001467	1001467	2613	COPG2	ensembl	5
3933	ENSGALG00000008146	0.068492	1.04862	152.328	145.265	TRUE	0.259948	ENSGALT00000087663	ENSGALP00000062190	mortality factor 4 like 1 [Source:NCBI gene;Acc:554283]	10	19676595	19698723	-1	19676595	19690221	19690221	1341	MORF4L1	ensembl	6
3935	ENSGALG00000008149	0.279156	1.21348	29.1581	24.0284	TRUE	0.372576	ENSGALT00000058312	ENSGALP00000044148	EWS RNA binding protein 1 [Source:NCBI gene;Acc:417022]	15	11217212	11239199	-1	11217212	11237468	11237468	3389	EWSR1	ensembl	6
3936	ENSGALG00000008150	-0.309308	0.807029	6.31789	7.82858	TRUE	0.372659	ENSGALT00000013239	ENSGALP00000013224	RAS protein activator like 1 [Source:HGNC Symbol;Acc:HGNC:9873]	15	11256379	11267964	-1	11256379	11267646	11267646	6203	RASAL1	ensembl	6
3940	ENSGALG00000008154	0.537144	1.4511	12.7802	8.8073	TRUE	0	ENSGALT00000013245	ENSGALP00000013230	SRSF protein kinase 2 [Source:HGNC Symbol;Acc:HGNC:11306]	1	13820584	13864047	-1	13820584	13864047	13864047	2157	SRPK2	ensembl	5
3944	ENSGALG00000008163	0.417661	1.33576	5.2173	3.90586	TRUE	1.19e-05	ENSGALT00000013265	ENSGALP00000013250	proteasome activator subunit 4 [Source:NCBI gene;Acc:421218]	3	2947673	3011366	1	2947673	3010146	2947673	5526	PSME4	ensembl	5
3948	ENSGALG00000008167	0.281307	1.2153	7.97064	6.5586	TRUE	0	ENSGALT00000013259	ENSGALP00000013244	lysine methyltransferase 2E [Source:HGNC Symbol;Acc:HGNC:18541]	1	13764825	13809083	1	13764825	13809083	13764825	3842	KMT2E	ensembl	5
3950	ENSGALG00000008169	0.141455	1.10302	176.628	160.132	TRUE	0	ENSGALT00000013282	ENSGALP00000013267	GDP dissociation inhibitor 2 [Source:NCBI gene;Acc:395854]	1	1061920	1076763	1	1061920	1076763	1061920	2331	GDI2	ensembl	6
3951	ENSGALG00000008172	0.448551	1.36467	178.523	130.818	TRUE	1.21e-05	ENSGALT00000013285	ENSGALP00000013270	endoplasmic reticulum lectin 1 [Source:HGNC Symbol;Acc:HGNC:25222]	3	3029721	3040592	-1	3029721	3040592	3040592	1374	ERLEC1	ensembl	5
3952	ENSGALG00000008174	-0.969091	0.510828	42.0919	82.3994	TRUE	0.0447698	ENSGALT00000013288	ENSGALP00000013273	methylthioadenosine phosphorylase [Source:NCBI gene;Acc:431261]	Z	78589195	78621668	1	78589195	78621668	78589195	1628	MTAP	ensembl	5
3953	ENSGALG00000008175	0.351216	1.27564	15.5624	12.1997	TRUE	0	ENSGALT00000013290	ENSGALP00000013275	origin recognition complex subunit 5 [Source:NCBI gene;Acc:417714]	1	13347695	13416575	-1	13347695	13416575	13416575	3150	ORC5	ensembl	4
3957	ENSGALG00000008179	0.557826	1.47205	21.8273	14.8278	TRUE	0.16228	ENSGALT00000013309	ENSGALP00000013294	5'-nucleotidase
3958	ENSGALG00000008180	0.191196	1.14171	7.44105	6.51746	TRUE	0.260114	ENSGALT00000038202	ENSGALP00000037408	SPG11
3964	ENSGALG00000008193	-0.641684	0.640964	5.82491	9.08774	TRUE	0	ENSGALT00000013344	ENSGALP00000013329	reelin [Source:NCBI gene;Acc:427850]	1	13046276	13318877	-1	13046276	13318877	13318877	11417	RELN	ensembl	6
3969	ENSGALG00000008201	0.210068	1.15674	24.0678	20.8065	TRUE	0.372826	ENSGALT00000013355	ENSGALP00000013340	F-box protein 21 [Source:HGNC Symbol;Acc:HGNC:13592]	15	11393980	11409868	1	11393980	11409868	11393980	1928	FBXO21	ensembl	5
3970	ENSGALG00000008204	-0.921357	0.528012	0.86807	1.64403	TRUE	0.0451058	ENSGALT00000013361	ENSGALP00000013346	fem-1 homolog C [Source:HGNC Symbol;Acc:HGNC:16933]	Z	78897761	78911158	-1	78897761	78911158	78911158	2042	FEM1C	ensembl	3
3971	ENSGALG00000008206	0.27074	1.20643	45.7657	37.9349	TRUE	0.372867	ENSGALT00000013363	ENSGALP00000013348	tescalcin [Source:NCBI gene;Acc:771113]	15	11411293	11414048	1	11411293	11414048	11411293	853	TESC	ensembl	5
3974	ENSGALG00000008211	0.176433	1.13009	51.7667	45.8077	TRUE	0.0681786	ENSGALT00000013368	ENSGALP00000013353	acid phosphatase 2
3976	ENSGALG00000008218	-0.254397	0.838338	17.1289	20.4319	TRUE	0.0682347	ENSGALT00000013377	ENSGALP00000013362	damage specific DNA binding protein 2 [Source:NCBI gene;Acc:423185]	5	23152839	23167347	-1	23152839	23167347	23167347	2944	DDB2	ensembl	4
3977	ENSGALG00000008220	0.351113	1.27554	145.544	114.103	TRUE	0.112142	ENSGALT00000033478	ENSGALP00000032837	basic leucine zipper and W2 domains 1 [Source:NCBI gene;Acc:424073]	7	11337369	11347900	1	11337369	11347900	11337369	2542	BZW1	ensembl	6
3978	ENSGALG00000008222	0.477643	1.39247	8.36299	6.00588	TRUE	0	ENSGALT00000013382	ENSGALP00000013367	solute carrier family 26 member 5 [Source:NCBI gene;Acc:417715]	1	13005189	13038545	-1	13005189	13038545	13038545	2591	SLC26A5	ensembl	4
3981	ENSGALG00000008229	-0.9173	0.529499	27.3036	51.5649	TRUE	0.045154	ENSGALT00000013392	ENSGALP00000013377	aldehyde dehydrogenase 7 family member A1 [Source:HGNC Symbol;Acc:HGNC:877]	Z	78926260	78944398	1	78926260	78944398	78926260	2065	ALDH7A1	ensembl	5
3984	ENSGALG00000008233	0.685352	1.60809	18.6685	11.6091	TRUE	1.25e-05	ENSGALT00000013400	ENSGALP00000013385	BUB1 mitotic checkpoint serine/threonine kinase [Source:NCBI gene;Acc:421226]	3	3107192	3126953	1	3107192	3126953	3107192	4484	BUB1	ensembl	5
3985	ENSGALG00000008234	0.380187	1.30151	6.35717	4.88446	TRUE	0.112398	ENSGALT00000013401	ENSGALP00000013386	origin recognition complex subunit 2 [Source:NCBI gene;Acc:424077]	7	11374773	11391167	-1	11374773	11391167	11391167	2822	ORC2	ensembl	3
3986	ENSGALG00000008236	0.0867332	1.06196	152.791	143.876	TRUE	0	ENSGALT00000013403	ENSGALP00000013388	proteasome 26S subunit
3987	ENSGALG00000008237	-0.915771	0.530061	3.2533	6.13761	TRUE	0.0452021	ENSGALT00000013404	ENSGALP00000013389	GRAM domain containing 2B [Source:HGNC Symbol;Acc:HGNC:24911]	Z	78953540	78985602	-1	78953540	78985602	78985602	1287	GRAMD2B	ensembl	5
3988	ENSGALG00000008238	0.737969	1.66783	0.981736	0.588632	TRUE	0.373117	ENSGALT00000013406	ENSGALP00000013391	mediator complex subunit 13 like [Source:HGNC Symbol;Acc:HGNC:22962]	15	11625300	11802311	1	11625300	11802311	11625300	6651	MED13L	ensembl	5
3992	ENSGALG00000008247	0.177641	1.13103	41.136	36.3703	TRUE	0.0683471	ENSGALT00000013425	ENSGALP00000013410	ADP ribosylation factor GTPase activating protein 2 [Source:NCBI gene;Acc:423187]	5	23201926	23211313	1	23201926	23211313	23201926	2432	ARFGAP2	ensembl	4
3995	ENSGALG00000008254	0.300831	1.23185	12.5813	10.2133	TRUE	1.26e-05	ENSGALT00000013435	ENSGALP00000013420	anaphase promoting complex subunit 1 [Source:HGNC Symbol;Acc:HGNC:19988]	3	3158827	3192474	-1	3158827	3192474	3192474	5847	ANAPC1	ensembl	5
3997	ENSGALG00000008256	0.492729	1.4071	6.73628	4.78733	TRUE	0.260502	ENSGALT00000090232	ENSGALP00000063439	Bloom syndrome RecQ like helicase [Source:NCBI gene;Acc:415577]	10	19933508	19950517	-1	19933508	19949969	19949969	6081	BLM	ensembl	5
3998	ENSGALG00000008257	0.488208	1.4027	45.5169	32.4495	TRUE	1.26e-05	ENSGALT00000084358	ENSGALP00000063501	MER proto-oncogene
3999	ENSGALG00000008262	-0.581923	0.668073	1.0081	1.50896	TRUE	0.260612	ENSGALT00000013443	ENSGALP00000013428	Ras protein specific guanine nucleotide releasing factor 1 [Source:HGNC Symbol;Acc:HGNC:9875]	10	19957526	19975760	-1	19957526	19975760	19975760	4214	RASGRF1	ensembl	5
4006	ENSGALG00000008272	0.203841	1.15176	45.3494	39.374	TRUE	0.260834	ENSGALT00000013464	ENSGALP00000013449	transmembrane p24 trafficking protein 3 [Source:NCBI gene;Acc:415580]	10	20010060	20011992	1	20010060	20011992	20010060	1300	TMED3	ensembl	4
4009	ENSGALG00000008280	0.228022	1.17123	50.972	43.5201	TRUE	0	ENSGALT00000047461	ENSGALP00000058585	peptidase
4010	ENSGALG00000008281	0.997918	1.99712	3.03288	1.51863	TRUE	0.162798	ENSGALT00000013474	ENSGALP00000013459	neuralized E3 ubiquitin protein ligase 1 [Source:NCBI gene;Acc:423875]	6	23723779	23800324	1	23723779	23800324	23723779	3537	NEURL1	ensembl	5
4013	ENSGALG00000008286	0.337306	1.2634	14.0559	11.1255	TRUE	0.301048	ENSGALT00000013484	ENSGALP00000013469	sulfatase modifying factor 1 [Source:HGNC Symbol;Acc:HGNC:20376]	12	18410218	18436294	-1	18410218	18436280	18436280	1740	SUMF1	ensembl	5
4016	ENSGALG00000008289	0.187098	1.13847	26.591	23.3568	TRUE	0.373283	ENSGALT00000013489	ENSGALP00000013474	RNA binding motif protein 19 [Source:NCBI gene;Acc:417029]	15	12523141	12571092	1	12523141	12571092	12523141	3294	RBM19	ensembl	5
4018	ENSGALG00000008291	-0.765057	0.58843	118.076	200.663	TRUE	0.260999	ENSGALT00000065665	ENSGALP00000051974	adaptor related protein complex 3 sigma 2 subunit [Source:NCBI gene;Acc:415581]	10	20031637	20035333	-1	20031637	20035333	20035333	967	AP3S2	ensembl	6
4019	ENSGALG00000008293	-0.52195	0.69643	1.7777	2.55259	TRUE	0.162863	ENSGALT00000013503	ENSGALP00000013488	SH3 and PX domains 2A [Source:HGNC Symbol;Acc:HGNC:23664]	6	23812676	24036604	-1	23812676	24036604	24036604	3404	SH3PXD2A	ensembl	5
4023	ENSGALG00000008301	0.692337	1.6159	5.46576	3.38249	TRUE	0	ENSGALT00000080551	ENSGALP00000046136	family with sequence similarity 185 member A [Source:HGNC Symbol;Acc:HGNC:22412]	1	12796709	12835386	1	12796709	12835386	12796709	855	FAM185A	ensembl	5
4026	ENSGALG00000008306	-0.411367	0.751911	63.6244	84.6169	TRUE	0	ENSGALT00000013522	ENSGALP00000013507	fibrinogen like 2 [Source:NCBI gene;Acc:768821]	1	12776938	12782933	1	12776938	12782933	12776938	3117	FGL2	ensembl	4
4034	ENSGALG00000008319	-0.366398	0.775717	81.7362	105.369	TRUE	0.373408	ENSGALT00000013542	ENSGALP00000013527	phospholipase B domain containing 2 [Source:HGNC Symbol;Acc:HGNC:27283]	15	12650281	12653063	-1	12650281	12653063	12653063	1674	PLBD2	ensembl	5
4035	ENSGALG00000008320	1.01291	2.01798	11.2183	5.55917	TRUE	0.301351	ENSGALT00000013543	ENSGALP00000013528	ER degradation enhancing alpha-mannosidase like protein 1 [Source:NCBI gene;Acc:416110]	12	18660231	18670239	1	18660231	18670239	18660231	2174	EDEM1	ensembl	4
4036	ENSGALG00000008321	0.968101	1.95626	6.54901	3.34771	TRUE	0.22607	ENSGALT00000013545	ENSGALP00000013530	arginyl aminopeptidase like 1 [Source:HGNC Symbol;Acc:HGNC:10079]	9	15761392	15773143	-1	15761392	15773143	15773143	1050	RNPEPL1	ensembl	5
4038	ENSGALG00000008325	0.483231	1.39787	11.0552	7.90863	TRUE	0.0685161	ENSGALT00000013551	ENSGALP00000013536	cytoskeleton associated protein 5 [Source:NCBI gene;Acc:423190]	5	23399012	23435075	1	23399012	23435075	23399012	6630	CKAP5	ensembl	6
4042	ENSGALG00000008332	1.1188	2.17166	0.864964	0.398296	TRUE	0.0686288	ENSGALT00000013559	ENSGALP00000013544	coagulation factor II
4043	ENSGALG00000008335	-0.455414	0.729301	16.621	22.7903	TRUE	0	ENSGALT00000013567	ENSGALP00000013552	putative homeodomain transcription factor 2 [Source:NCBI gene;Acc:417728]	1	12441529	12504054	-1	12441529	12504054	12504054	4459	PHTF2	ensembl	6
4046	ENSGALG00000008341	0.504707	1.41884	6.29347	4.43566	TRUE	0.261773	ENSGALT00000074085	ENSGALP00000051587	furin
4048	ENSGALG00000008347	0.577201	1.49195	5.63705	3.7783	TRUE	0.0687981	ENSGALT00000013587	ENSGALP00000013572	autophagy related 13 [Source:HGNC Symbol;Acc:HGNC:29091]	5	23485165	23498897	-1	23485165	23498897	23498897	1453	ATG13	ensembl	5
4058	ENSGALG00000008358	0.565621	1.48002	6.69148	4.5212	TRUE	0.0689109	ENSGALT00000038392	ENSGALP00000037597	autophagy and beclin 1 regulator 1 [Source:HGNC Symbol;Acc:HGNC:25990]	5	23508006	23633040	1	23508006	23633040	23508006	3800	AMBRA1	ensembl	6
4062	ENSGALG00000008367	-0.385995	0.765251	32.7608	42.8105	TRUE	0.0690238	ENSGALT00000013622	ENSGALP00000013607	midkine [Source:NCBI gene;Acc:423196]	5	23648664	23650689	-1	23648664	23650689	23650689	834	MDK	ensembl	6
4063	ENSGALG00000008368	0.317335	1.24603	11.6452	9.34587	TRUE	0.301654	ENSGALT00000013623	ENSGALP00000013608	RAD18
4066	ENSGALG00000008372	0.231993	1.17446	32.0446	27.2846	TRUE	1.33e-05	ENSGALT00000013637	ENSGALP00000013622	5'-3' exoribonuclease 2 [Source:NCBI gene;Acc:421236]	3	3546757	3591893	-1	3546757	3591893	3591893	3587	XRN2	ensembl	5
4068	ENSGALG00000008376	0.641735	1.5602	9.60633	6.15709	TRUE	0.226189	ENSGALT00000054773	ENSGALP00000052453	eukaryotic translation initiation factor 2B subunit epsilon [Source:HGNC Symbol;Acc:HGNC:3261]	9	15822002	15836692	1	15822002	15835727	15822002	3090	EIF2B5	ensembl	5
4069	ENSGALG00000008378	0.747269	1.67861	7.31291	4.35652	TRUE	0.301704	ENSGALT00000013650	ENSGALP00000013635	SLIT-ROBO Rho GTPase activating protein 3 [Source:NCBI gene;Acc:416115]	12	19376465	19441407	-1	19376465	19441288	19441288	2577	SRGAP3	ensembl	6
4070	ENSGALG00000008380	0.16946	1.12464	24.1655	21.4874	TRUE	0.0690802	ENSGALT00000038374	ENSGALP00000037579	diacylglycerol kinase zeta [Source:NCBI gene;Acc:423197]	5	23651663	23689170	-1	23651663	23689170	23689170	4711	DGKZ	ensembl	5
4073	ENSGALG00000008383	0.389819	1.31023	9.38108	7.15988	TRUE	0.163186	ENSGALT00000013657	ENSGALP00000013642	SWI5 dependent homologous recombination repair protein 1 [Source:NCBI gene;Acc:770846]	6	24194194	24197694	1	24194194	24197694	24194194	1578	SFR1	ensembl	5
4075	ENSGALG00000008386	-0.465314	0.724314	7.13277	9.84763	TRUE	1.34e-05	ENSGALT00000040014	ENSGALP00000039221	kizuna centrosomal protein [Source:NCBI gene;Acc:421237]	3	3599200	3639925	-1	3599200	3639925	3639925	1878	KIZ	ensembl	5
4077	ENSGALG00000008393	1.16847	2.24774	1.09535	0.487312	TRUE	0.0691931	ENSGALT00000013673	ENSGALP00000013658	cAMP responsive element binding protein 3 like 1 [Source:HGNC Symbol;Acc:HGNC:18856]	5	23698675	23739368	-1	23698675	23739368	23739368	1702	CREB3L1	ensembl	3
4078	ENSGALG00000008394	0.269969	1.20578	20.5558	17.0477	TRUE	0.301755	ENSGALT00000013674	ENSGALP00000013659	THUMP domain containing 3 [Source:NCBI gene;Acc:416116]	12	19461508	19466342	1	19461508	19466342	19461508	1631		ensembl	5
4079	ENSGALG00000008398	-0.565392	0.675772	3.16612	4.68519	TRUE	0.113164	ENSGALT00000013679	ENSGALP00000013664	membrane palmitoylated protein 4 [Source:HGNC Symbol;Acc:HGNC:13680]	7	11571223	11590227	-1	11571223	11590227	11590227	1863	MPP4	ensembl	6
4084	ENSGALG00000008404	0.189934	1.14071	37.9782	33.2934	TRUE	0.00287151	ENSGALT00000080428	ENSGALP00000048100	LOC772071 [Source:NCBI gene;Acc:772071]	4	14268127	14292407	-1	14268127	14292407	14292407	3175		ensembl	6
4086	ENSGALG00000008407	0.246803	1.18657	62.3172	52.5185	TRUE	0.301906	ENSGALT00000036214	ENSGALP00000035437	interleukin 1 receptor associated kinase 2 [Source:NCBI gene;Acc:416118]	12	19471066	19484583	1	19471066	19484583	19471066	3612	IRAK2	ensembl	5
4087	ENSGALG00000008408	0.736968	1.66667	2.55139	1.53083	TRUE	0.00287834	ENSGALT00000013696	ENSGALP00000013681	GRB2 associated binding protein 3 [Source:HGNC Symbol;Acc:HGNC:17515]	4	14308087	14323430	-1	14308087	14323430	14323430	1677	GAB3	ensembl	6
4088	ENSGALG00000008409	0.684734	1.60741	101.998	63.4552	TRUE	0.163445	ENSGALT00000013697	ENSGALP00000013682	glutathione S-transferase omega 1 [Source:NCBI gene;Acc:423881]	6	24242948	24251760	1	24242948	24251760	24242948	1144	GSTO1	ensembl	5
4090	ENSGALG00000008414	0.234876	1.17681	14.6332	12.4347	TRUE	0.226248	ENSGALT00000079098	ENSGALP00000045006	dishevelled segment polarity protein 3 [Source:HGNC Symbol;Acc:HGNC:3087]	9	15837732	15864885	1	15837732	15864410	15837732	3176	DVL3	ensembl	5
4094	ENSGALG00000008418	0.485663	1.40023	4.28897	3.06305	TRUE	0.069306	ENSGALT00000038363	ENSGALP00000037568	LARGE xylosyl- and glucuronyltransferase 2 [Source:NCBI gene;Acc:423200]	5	23901376	23906282	-1	23901376	23906282	23906282	2437	LARGE2	ensembl	5
4095	ENSGALG00000008419	0.238857	1.18006	116.293	98.5485	TRUE	0.302007	ENSGALT00000013715	ENSGALP00000013700	SEC13 homolog
4096	ENSGALG00000008420	0.706404	1.63173	2.29275	1.4051	TRUE	0.302057	ENSGALT00000013716	ENSGALP00000013701	cullin associated and neddylation dissociated 2 (putative) [Source:HGNC Symbol;Acc:HGNC:30689]	12	19497951	19512399	1	19497951	19512399	19497951	3714	CAND2	ensembl	5
4100	ENSGALG00000008428	2.79998	6.9643	0.510787	0.0733436	TRUE	0.113292	ENSGALT00000013729	ENSGALP00000013714	cyclin dependent kinase 15 [Source:HGNC Symbol;Acc:HGNC:14434]	7	11637210	11669559	1	11637210	11669559	11637210	1077	CDK15	ensembl	5
4102	ENSGALG00000008431	0.585066	1.50011	8.52536	5.68317	TRUE	0.00288517	ENSGALT00000013737	ENSGALP00000013722	SWI/SNF related
4103	ENSGALG00000008432	0.30481	1.23526	214.561	173.698	TRUE	0.226307	ENSGALT00000013739	ENSGALP00000013724	adaptor related protein complex 2 mu 1 subunit [Source:NCBI gene;Acc:770246]	9	15866405	15889107	1	15866405	15889107	15866405	2384	AP2M1	ensembl	5
4106	ENSGALG00000008436	0.61364	1.53012	6.16318	4.02792	TRUE	0.0695322	ENSGALT00000013745	ENSGALP00000013730	cryptochrome circadian regulator 2 [Source:NCBI gene;Acc:374092]	5	23947126	23965889	-1	23947126	23965889	23965889	2167	CRY2	ensembl	5
4109	ENSGALG00000008439	-1.19984	0.435324	19.6782	45.2036	TRUE	0	ENSGALT00000039749	ENSGALP00000038958	CD36 molecule [Source:NCBI gene;Acc:417730]	1	11182192	11218268	-1	11182192	11218268	11218268	2311	CD36	ensembl	6
4121	ENSGALG00000008465	-3.36995	0.0967264	0.02476	0.25598	TRUE	0.163703	ENSGALT00000054199	ENSGALP00000053617	sortilin related VPS10 domain containing receptor 1 [Source:HGNC Symbol;Acc:HGNC:16697]	6	25131956	25417009	-1	25131956	25417009	25417009	3534	SORCS1	ensembl	5
4123	ENSGALG00000008469	0.566727	1.48116	5.71664	3.85957	TRUE	0.0698719	ENSGALT00000013800	ENSGALP00000013785	serine peptidase inhibitor
4124	ENSGALG00000008470	0.358883	1.28243	48.6873	37.9648	TRUE	0.113995	ENSGALT00000013803	ENSGALP00000013788	WD repeat domain 12 [Source:HGNC Symbol;Acc:HGNC:14098]	7	12026423	12034243	-1	12026423	12034212	12034212	1930	WDR12	ensembl	6
4125	ENSGALG00000008473	0.480286	1.39502	8.35312	5.98781	TRUE	0.302359	ENSGALT00000013808	ENSGALP00000013793	plexin D1 [Source:HGNC Symbol;Acc:HGNC:9107]	12	19563059	19628722	-1	19563059	19628722	19628722	7559	PLXND1	ensembl	5
4133	ENSGALG00000008486	-0.79389	0.576787	3.83709	6.65252	TRUE	0	ENSGALT00000013830	ENSGALP00000013815	calcium voltage-gated channel auxiliary subunit alpha2delta 1 [Source:NCBI gene;Acc:768444]	1	10220631	10584619	1	10220631	10584619	10220631	7718	CACNA2D1	ensembl	8
4138	ENSGALG00000008494	0.407661	1.32653	2.40431	1.81247	TRUE	0.11438	ENSGALT00000013839	ENSGALP00000013824	cAMP responsive element binding protein 1 [Source:NCBI gene;Acc:395099]	7	12239757	12275487	-1	12239757	12275487	12275487	5509	CREB1	ensembl	6
4139	ENSGALG00000008496	0.57531	1.49	8.00772	5.37432	TRUE	0.0699286	ENSGALT00000013841	ENSGALP00000013826	VPS18
4141	ENSGALG00000008498	-2.62629	0.16196	0.0403667	0.249238	TRUE	7.52e-10	ENSGALT00000013845	ENSGALP00000013830	Gallus gallus MAM and LDL receptor class A domain containing 1 (MALRD1)
4147	ENSGALG00000008507	0.145621	1.10621	24.8396	22.4547	TRUE	0.00293398	ENSGALT00000080031	ENSGALP00000055540	THO complex 2 [Source:HGNC Symbol;Acc:HGNC:19073]	4	15747591	15796700	1	15747591	15796700	15747591	4841	THOC2	ensembl	5
4155	ENSGALG00000008520	0.706462	1.6318	13.7754	8.44185	TRUE	0.2269	ENSGALT00000064756	ENSGALP00000048312	eukaryotic translation initiation factor 4 gamma 1 [Source:HGNC Symbol;Acc:HGNC:3296]	9	15944055	15965743	1	15944055	15965743	15944055	9537	EIF4G1	ensembl	6
4157	ENSGALG00000008525	0.465338	1.38064	54.512	39.4831	TRUE	1.43e-05	ENSGALT00000013893	ENSGALP00000013877	abhydrolase domain containing 12 [Source:NCBI gene;Acc:421249]	3	4209262	4237075	-1	4209262	4237075	4237075	3147	ABHD12	ensembl	5
4161	ENSGALG00000008534	0.334806	1.26121	61.7865	48.99	TRUE	0.227313	ENSGALT00000053243	ENSGALP00000051140	RNA polymerase II subunit H [Source:NCBI gene;Acc:424954]	9	15996145	15998092	-1	15996145	15998086	15998086	807	POLR2H	ensembl	6
4164	ENSGALG00000008538	0.473235	1.38822	23.6388	17.0281	TRUE	2.96e-05	ENSGALT00000010139	ENSGALP00000010125	GINS complex subunit 1 [Source:NCBI gene;Acc:425297]	3	16405920	16408877	1	16405920	16408877	16405920	1055	GINS1	ensembl	6
4166	ENSGALG00000008542	-0.176194	0.885035	43.0603	48.6538	TRUE	0.163897	ENSGALT00000013918	ENSGALP00000013902	adducin 3 (gamma) [Source:NCBI gene;Acc:373892]	6	25742152	25829646	1	25742152	25827920	25742152	2634	ADD3	ensembl	6
4168	ENSGALG00000008545	-0.166485	0.891011	19.9243	22.3615	TRUE	0.22755	ENSGALT00000063438	ENSGALP00000046128	SUMO specific peptidase 5 [Source:HGNC Symbol;Acc:HGNC:28407]	9	16110270	16241612	-1	16110270	16241612	16241612	2343	SENP5	ensembl	6
4169	ENSGALG00000008546	-0.447351	0.733388	1.57684	2.15007	TRUE	0.302812	ENSGALT00000013922	ENSGALP00000013906	FYVE
4172	ENSGALG00000008550	0.245269	1.18531	34.0363	28.715	TRUE	2.93e-05	ENSGALT00000013928	ENSGALP00000013912	mitochondrial ribosomal protein S5 [Source:NCBI gene;Acc:416706]	3	16110358	16154782	-1	16110358	16154782	16154782	1601	MRPS5	ensembl	5
4175	ENSGALG00000008553	0.812035	1.75569	3.36689	1.91771	TRUE	0.0701556	ENSGALT00000013933	ENSGALP00000013917	INO80 complex subunit [Source:NCBI gene;Acc:423210]	5	24449297	24509836	-1	24449297	24509836	24509836	6817	INO80	ensembl	5
4178	ENSGALG00000008557	-0.623657	0.649024	12.3299	18.9976	TRUE	7.6e-10	ENSGALT00000013939	ENSGALP00000013923	ADP ribosylation factor like GTPase 5B [Source:NCBI gene;Acc:420513]	2	19106290	19122391	-1	19106290	19122371	19122371	2481	ARL5B	ensembl	6
4179	ENSGALG00000008559	0.768881	1.70395	3.75883	2.20596	TRUE	0.00296229	ENSGALT00000051753	ENSGALP00000048714	cullin 4B [Source:HGNC Symbol;Acc:HGNC:2555]	4	16458726	16479086	1	16458726	16479086	16458726	3545	CUL4B	ensembl	5
4180	ENSGALG00000008561	0.701109	1.62575	23.8759	14.6861	TRUE	0.164026	ENSGALT00000013945	ENSGALP00000013929	survival motor neuron domain containing 1 [Source:HGNC Symbol;Acc:HGNC:16900]	6	25895854	25903541	-1	25895854	25903541	25903541	1385	SMNDC1	ensembl	6
4182	ENSGALG00000008563	0.508948	1.42301	11.7644	8.26727	TRUE	2.91e-05	ENSGALT00000085201	ENSGALP00000060838	ectonucleoside triphosphate diphosphohydrolase 6 (putative) [Source:NCBI gene;Acc:416708]	3	16083481	16097240	1	16083481	16097240	16083481	2233	ENTPD6	ensembl	6
4186	ENSGALG00000008572	0.533091	1.44703	9.38955	6.48886	TRUE	0.00297654	ENSGALT00000013962	ENSGALP00000013946	lysosomal associated membrane protein 2 [Source:NCBI gene;Acc:414800]	4	16487911	16504638	1	16487911	16504638	16487911	1686	LAMP2	ensembl	5
4188	ENSGALG00000008579	0.609209	1.52542	18.8225	12.3392	TRUE	0.0703826	ENSGALT00000038321	ENSGALP00000037526	Opa interacting protein 5 [Source:NCBI gene;Acc:423212]	5	24564380	24567293	-1	24564380	24567293	24567293	781	OIP5	ensembl	4
4190	ENSGALG00000008584	0.472624	1.38763	61.4134	44.2577	TRUE	0.0704394	ENSGALT00000013978	ENSGALP00000013962	nucleolar and spindle associated protein 1 [Source:NCBI gene;Acc:423213]	5	24567612	24581521	1	24567612	24581521	24567612	2430	NUSAP1	ensembl	1
4191	ENSGALG00000008585	0.153379	1.11217	34.9899	31.4609	TRUE	0.16422	ENSGALT00000013979	ENSGALP00000013963	structural maintenance of chromosomes 3 [Source:NCBI gene;Acc:395188]	6	26011102	26031547	1	26011102	26031547	26011102	3654	SMC3	ensembl	5
4195	ENSGALG00000008590	-0.239189	0.847221	1047.46	1236.35	TRUE	0.115085	ENSGALT00000013984	ENSGALP00000013968	Gallus gallus eukaryotic translation elongation factor 1 beta 2 (EEF1B2)
4196	ENSGALG00000008591	-1.82061	0.283102	0.219976	0.777023	TRUE	7.76e-10	ENSGALT00000013988	ENSGALP00000013972	calcium voltage-gated channel auxiliary subunit beta 2 [Source:HGNC Symbol;Acc:HGNC:1402]	2	19149202	19371796	-1	19149202	19371796	19371796	2064	CACNB2	ensembl	5
4197	ENSGALG00000008593	-0.998423	0.500547	11.2395	22.4545	TRUE	0.00298368	ENSGALT00000039082	ENSGALP00000038293	ATPase Na+/K+ transporting family member beta 4 [Source:NCBI gene;Acc:422365]	4	16506356	16513518	-1	16506356	16513518	16513518	2065	ATP1B4	ensembl	5
4198	ENSGALG00000008595	0.288251	1.22116	39.0297	31.9612	TRUE	0.070553	ENSGALT00000013997	ENSGALP00000013981	RTF1 homolog
4199	ENSGALG00000008597	-0.177188	0.884425	142.597	161.231	TRUE	1.5e-05	ENSGALT00000013999	ENSGALP00000013983	mitochondrial ribosomal protein L2 [Source:HGNC Symbol;Acc:HGNC:14056]	3	4370411	4372480	-1	4370411	4372480	4372480	1167	MRPL2	ensembl	5
4200	ENSGALG00000008599	Inf	Inf	0.449442	0	TRUE	0.0706665	ENSGALT00000014001	ENSGALP00000013985		5	24652093	24652908	1	24652093	24652908	24652093	816		ensembl	5
4202	ENSGALG00000008602	-2.56259	0.169271	0.0816544	0.482388	TRUE	7.84e-10	ENSGALT00000014008	ENSGALP00000013992	solute carrier family 39 member 12 [Source:HGNC Symbol;Acc:HGNC:20860]	2	19398233	19432224	-1	19398233	19432224	19432224	2512	SLC39A12	ensembl	6
4203	ENSGALG00000008603	0.940695	1.91945	2.6048	1.35705	TRUE	0.0707233	ENSGALT00000059338	ENSGALP00000049315	inositol-trisphosphate 3-kinase A [Source:NCBI gene;Acc:395694]	5	24667542	24702169	1	24667542	24701248	24667542	1320	ITPKA	ensembl	4
4205	ENSGALG00000008606	0.299408	1.23064	37.8115	30.7251	TRUE	0.115213	ENSGALT00000014015	ENSGALP00000013999	NADH:ubiquinone oxidoreductase core subunit S1 [Source:NCBI gene;Acc:424102]	7	12629321	12643088	1	12629321	12643088	12629321	2774	NDUFS1	ensembl	4
4206	ENSGALG00000008608	3.43741	10.8334	0.30475	0.0281307	TRUE	0.227668	ENSGALT00000054826	ENSGALP00000052866	fetuin B [Source:NCBI gene;Acc:395404]	9	16195523	16202807	1	16195523	16202802	16195523	1311	FETUB	ensembl	5
4208	ENSGALG00000008611	0.514484	1.42848	11.081	7.7572	TRUE	0.00300521	ENSGALT00000014023	ENSGALP00000038290	zinc finger and BTB domain containing 33 [Source:HGNC Symbol;Acc:HGNC:16682]	4	16541126	16548191	-1	16541126	16548191	16548191	3340	ZBTB33	ensembl	4
4211	ENSGALG00000008615	-1.62629	0.323921	0.125943	0.388807	TRUE	0.0707801	ENSGALT00000014037	ENSGALP00000014021	leukocyte receptor tyrosine kinase [Source:NCBI gene;Acc:423216]	5	24709933	24791051	-1	24709933	24791051	24791051	4368		ensembl	5
4214	ENSGALG00000008620	-0.446804	0.733667	3060.34	4171.3	TRUE	0.00304123	ENSGALT00000039072	ENSGALP00000038282	ribosomal protein L39 [Source:NCBI gene;Acc:374132]	4	16567059	16569428	1	16567059	16569428	16567059	480	RPL39	ensembl	4
4215	ENSGALG00000008621	0.784116	1.72204	4.89356	2.84173	TRUE	0.115405	ENSGALT00000075635	ENSGALP00000045108	neuropilin 2 [Source:NCBI gene;Acc:374157]	7	12719089	12797247	-1	12719089	12797247	12797247	3284	NRP2	ensembl	5
4216	ENSGALG00000008623	0.429234	1.34652	27.5842	20.4856	TRUE	0.390155	ENSGALT00000014051	ENSGALP00000014035	torsin family 4 member A [Source:HGNC Symbol;Acc:HGNC:25981]	17	2295557	2296921	1	2295557	2296921	2295557	1365	TOR4A	ensembl	6
4217	ENSGALG00000008624	1.5541	2.93651	1.38451	0.47148	TRUE	0.070837	ENSGALT00000014052	ENSGALP00000014036	RNA polymerase II associated protein 1 [Source:HGNC Symbol;Acc:HGNC:24567]	5	24855680	24884673	-1	24855680	24884673	24884673	3267	RPAP1	ensembl	5
4218	ENSGALG00000008625	0.365593	1.28841	20.4455	15.8687	TRUE	0.390115	ENSGALT00000014053	ENSGALP00000014037	anaphase promoting complex subunit 2 [Source:HGNC Symbol;Acc:HGNC:19989]	17	2280467	2289298	1	2280467	2288929	2280467	2655	ANAPC2	ensembl	5
4221	ENSGALG00000008629	-0.477509	0.718217	3.3376	4.64706	TRUE	8.27e-10	ENSGALT00000014063	ENSGALP00000014047	Gallus gallus mannose receptor C-type 1 (MRC1)
4224	ENSGALG00000008633	0.311017	1.24058	139.83	112.713	TRUE	0.00305572	ENSGALT00000060928	ENSGALP00000053503	septin 6 [Source:NCBI gene;Acc:422369]	4	16572534	16597972	1	16572534	16596057	16572534	2442	2006-09-01	ensembl	6
4226	ENSGALG00000008645	0.377484	1.29907	15.4435	11.8881	TRUE	0.00306298	ENSGALT00000014085	ENSGALP00000014069	NFKB repressing factor [Source:NCBI gene;Acc:422370]	4	16598334	16606619	1	16598334	16606619	16598334	3103	NKRF	ensembl	6
4228	ENSGALG00000008648	0.182402	1.13477	110.988	97.8062	TRUE	0.00307027	ENSGALT00000076460	ENSGALP00000049859	ubiquitin conjugating enzyme E2 A [Source:NCBI gene;Acc:395672]	4	16609403	16617421	-1	16609403	16617421	16617421	1925	UBE2A	ensembl	3
4229	ENSGALG00000008651	-0.276444	0.825624	11.6133	14.0661	TRUE	2.76e-05	ENSGALT00000014091	ENSGALP00000014075	adipocyte plasma membrane associated protein [Source:NCBI gene;Acc:416715]	3	15835498	15848546	-1	15835498	15848546	15848546	1929	APMAP	ensembl	6
4230	ENSGALG00000008652	-0.263544	0.833039	40.2906	48.3658	TRUE	0.00307758	ENSGALT00000014093	ENSGALP00000014077	chromosome X open reading frame 56 [Source:HGNC Symbol;Acc:HGNC:26239]	4	16618013	16621740	1	16618013	16621740	16618013	1643	CXorf56	ensembl	5
4231	ENSGALG00000008653	0.884867	1.84659	1.21209	0.656394	TRUE	0.0710645	ENSGALT00000014094	ENSGALP00000014078		5	24995617	25023029	1	24995617	25023029	24995617	5295		ensembl	6
4235	ENSGALG00000008660	-0.281017	0.82301	89.1877	108.368	TRUE	2.75e-05	ENSGALT00000014105	ENSGALP00000014089	cystatin F [Source:NCBI gene;Acc:416716]	3	15825416	15830701	1	15825416	15830701	15825416	1370	CST7	ensembl	4
4238	ENSGALG00000008666	0.67319	1.59459	12.259	7.68787	TRUE	0.115598	ENSGALT00000014112	ENSGALP00000014096	cytotoxic T-lymphocyte associated protein 4 [Source:NCBI gene;Acc:424106]	7	13461800	13465952	-1	13461800	13465952	13465952	1608	CTLA4	ensembl	4
4241	ENSGALG00000008670	0.54259	1.45659	10.9038	7.48586	TRUE	0.191039	ENSGALT00000014116	ENSGALP00000014100	chromosome 8 C1orf52 homolog [Source:NCBI gene;Acc:424529]	8	16358348	16360327	1	16358348	16360327	16358348	1166	C8H1orf52	ensembl	6
4243	ENSGALG00000008675	0.473442	1.38842	220.593	158.881	TRUE	0.00308491	ENSGALT00000014121	ENSGALP00000014105	solute carrier family 25 member 5 [Source:HGNC Symbol;Acc:HGNC:10991]	4	16626080	16628080	-1	16626080	16628080	16628080	1230	SLC25A5	ensembl	6
4244	ENSGALG00000008676	0.559723	1.47399	42.1283	28.5812	TRUE	2.7e-05	ENSGALT00000015273	ENSGALP00000015257	ribosome binding protein 1 [Source:NCBI gene;Acc:396414]	3	15530883	15552489	1	15530883	15552489	15530883	3369	RRBP1	ensembl	5
4245	ENSGALG00000008677	-0.167345	0.89048	163.917	184.077	TRUE	8.63e-10	ENSGALT00000014123	ENSGALP00000014107	vimentin [Source:NCBI gene;Acc:420519]	2	19823100	19830837	-1	19823100	19830837	19830837	2064	VIM	ensembl	7
4252	ENSGALG00000008692	3.71752	13.1548	0.51697	0.039299	TRUE	0.0711215	ENSGALT00000014145	ENSGALP00000014129		5	25038945	25096118	1	25038945	25096118	25038945	1005		ensembl	5
4256	ENSGALG00000008700	-0.184512	0.879946	113.593	129.091	TRUE	0.164349	ENSGALT00000055818	ENSGALP00000053050	programmed cell death 4 [Source:NCBI gene;Acc:374191]	6	26158228	26173020	1	26158228	26173020	26158228	2409	PDCD4	ensembl	6
4257	ENSGALG00000008701	2.79105	6.92131	1.13795	0.164412	TRUE	1.55e-05	ENSGALT00000014160	ENSGALP00000014144	xanthine dehydrogenase [Source:NCBI gene;Acc:396025]	3	4482183	4522989	1	4482183	4522989	4482183	4324	XDH	ensembl	4
4259	ENSGALG00000008703	0.247014	1.18675	74.3498	62.65	TRUE	0.22814	ENSGALT00000084624	ENSGALP00000062419	replication factor C subunit 4 [Source:NCBI gene;Acc:424958]	9	16254598	16265518	-1	16254598	16265478	16265478	1327	RFC4	ensembl	5
4260	ENSGALG00000008704	-1.28068	0.411602	0.0543306	0.131998	TRUE	8.91e-10	ENSGALT00000014166	ENSGALP00000014150	cubilin [Source:HGNC Symbol;Acc:HGNC:2548]	2	19883398	20025167	1	19883398	20025167	19883398	13764	CUBN	ensembl	5
4261	ENSGALG00000008707	0.403427	1.32265	14.1225	10.6774	TRUE	2.65e-05	ENSGALT00000014169	ENSGALP00000014153	lysine acetyltransferase 14 [Source:NCBI gene;Acc:416721]	3	15430199	15448710	-1	15430199	15448710	15448710	4313	KAT14	ensembl	5
4263	ENSGALG00000008713	0.598361	1.514	118.382	78.1915	TRUE	2.64e-05	ENSGALT00000084234	ENSGALP00000063006	baculoviral IAP repeat containing 5 [Source:NCBI gene;Acc:374078]	3	15427651	15428804	-1	15427651	15428772	15428772	795	BIRC5	ensembl	6
4264	ENSGALG00000008714	0.748017	1.67948	2.97926	1.77392	TRUE	0.11579	ENSGALT00000081898	ENSGALP00000056057	abl interactor 2 [Source:HGNC Symbol;Acc:HGNC:24011]	7	13652565	13706800	-1	13652565	13706800	13706800	4927	ABI2	ensembl	5
4266	ENSGALG00000008722	-0.37166	0.772893	7.93275	10.2637	TRUE	0.19129	ENSGALT00000060976	ENSGALP00000048373	mucolipin 2 [Source:HGNC Symbol;Acc:HGNC:13357]	8	16453750	16476405	1	16453750	16476405	16453750	6484	MCOLN2	ensembl	5
4273	ENSGALG00000008733	-1.01076	0.496284	3.11774	6.28217	TRUE	0.191352	ENSGALT00000014213	ENSGALP00000014197	lysophosphatidic acid receptor 3 [Source:NCBI gene;Acc:771215]	8	16484642	16493031	1	16484642	16493031	16484642	2980	LPAR3	ensembl	5
4276	ENSGALG00000008736	0.306249	1.23649	5.52298	4.46666	TRUE	0.389996	ENSGALT00000067614	ENSGALP00000051769	patatin like phospholipase domain containing 7 [Source:NCBI gene;Acc:427774]	17	2080863	2196807	1	2080863	2196162	2080863	4433	PNPLA7	ensembl	6
4286	ENSGALG00000008750	0.649162	1.56826	11.3372	7.2292	TRUE	0.389917	ENSGALT00000014239	ENSGALP00000014223	diphthamide biosynthesis 7 [Source:HGNC Symbol;Acc:HGNC:25199]	17	2069036	2077013	1	2069036	2077013	2069036	1218	DPH7	ensembl	5
4289	ENSGALG00000008756	0.206661	1.15401	123.861	107.33	TRUE	2.22e-05	ENSGALT00000014245	ENSGALP00000014229	pleckstrin [Source:NCBI gene;Acc:395669]	3	11341790	11356873	1	11341790	11356873	11341790	1232	PLEK	ensembl	3
4294	ENSGALG00000008764	-0.74936	0.594867	1.22687	2.06243	TRUE	9.5e-10	ENSGALT00000014256	ENSGALP00000014240	family with sequence similarity 171 member A1 [Source:HGNC Symbol;Acc:HGNC:23522]	2	20520407	20603030	1	20520407	20603030	20520407	3064	FAM171A1	ensembl	5
4297	ENSGALG00000008776	-0.947004	0.518708	0.977089	1.8837	TRUE	0	ENSGALT00000030714	ENSGALP00000030077	hyaluronoglucosaminidase 6 [Source:NCBI gene;Acc:105667218]	1	22165912	22185499	-1	22165912	22185499	22185499	1908	HYAL6	ensembl	5
4299	ENSGALG00000008779	0.426383	1.34386	163.763	121.86	TRUE	2.12e-05	ENSGALT00000014276	ENSGALP00000014260	ARP2 actin related protein 2 homolog [Source:NCBI gene;Acc:396147]	3	10012981	10031445	1	10012981	10031445	10012981	1557	ACTR2	ensembl	5
4300	ENSGALG00000008780	0.458043	1.37368	24.3977	17.7609	TRUE	0.19154	ENSGALT00000014277	ENSGALP00000014261	chitobiase [Source:HGNC Symbol;Acc:HGNC:2496]	8	16611056	16617553	1	16611056	16617553	16611056	2117	CTBS	ensembl	5
4302	ENSGALG00000008785	0.222333	1.16662	14.8592	12.737	TRUE	0.228376	ENSGALT00000033152	ENSGALP00000032512	methylcrotonoyl-CoA carboxylase 1 [Source:NCBI gene;Acc:424962]	9	16440040	16455955	1	16440040	16455955	16440040	3659	MCCC1	ensembl	3
4306	ENSGALG00000008793	0.33941	1.26524	58.9557	46.5965	TRUE	2.6e-05	ENSGALT00000014296	ENSGALP00000014280	Sec23 homolog B
4309	ENSGALG00000008796	-0.188649	0.877427	56.9538	64.91	TRUE	0.191727	ENSGALT00000014300	ENSGALP00000014284	ribosome production factor 1 homolog [Source:NCBI gene;Acc:424539]	8	16640613	16646263	-1	16640613	16646263	16646263	1495		ensembl	6
4314	ENSGALG00000008806	-0.35696	0.780808	2115.04	2708.78	TRUE	0.389679	ENSGALT00000067722	ENSGALP00000058474	ribosomal protein L12 [Source:NCBI gene;Acc:417264]	17	2051691	2054100	1	2051691	2054100	2051691	571	RPL12	ensembl	6
4316	ENSGALG00000008808	-0.21491	0.8616	42.4386	49.2556	TRUE	2.58e-05	ENSGALT00000014317	ENSGALP00000014301	D-tyrosyl-tRNA deacylase 1 [Source:NCBI gene;Acc:416726]	3	15365121	15377808	-1	15365121	15377808	15377808	1324	DTD1	ensembl	6
4318	ENSGALG00000008811	0.442225	1.3587	10.0533	7.39922	TRUE	2.09e-05	ENSGALT00000014322	ENSGALP00000014306	solute carrier family 1 member 4 [Source:HGNC Symbol;Acc:HGNC:10942]	3	9933075	9956187	1	9933075	9956187	9933075	1596	SLC1A4	ensembl	5
4319	ENSGALG00000008812	0.43915	1.35581	184.039	135.741	TRUE	2.55e-05	ENSGALT00000014324	ENSGALP00000014308	chaperonin containing TCP1 subunit 4 [Source:NCBI gene;Acc:395414]	3	15346088	15352736	1	15346088	15352736	15346088	1935	CCT4	ensembl	6
4327	ENSGALG00000008827	0.457545	1.3732	27.574	20.08	TRUE	2.53e-05	ENSGALT00000014344	ENSGALP00000014328	fermitin family member 1 [Source:HGNC Symbol;Acc:HGNC:15889]	3	15307336	15325041	1	15307336	15325041	15307336	2199	FERMT1	ensembl	5
4331	ENSGALG00000008836	0.673532	1.59497	156.783	98.298	TRUE	0	ENSGALT00000014357	ENSGALP00000014341	ATPase H+ transporting accessory protein 1 [Source:NCBI gene;Acc:427854]	1	22343252	22397263	1	22343252	22397259	22343252	2281	ATP6AP1	ensembl	6
4333	ENSGALG00000008838	0.427375	1.34478	16.4838	12.2576	TRUE	0.3896	ENSGALT00000057993	ENSGALP00000057969	FK506 binding protein 15 [Source:HGNC Symbol;Acc:HGNC:23397]	17	1997386	2022220	1	1997386	2022220	1997386	3786	FKBP15	ensembl	5
4334	ENSGALG00000008839	0.399289	1.31886	9.09717	6.89777	TRUE	0.228494	ENSGALT00000072219	ENSGALP00000044848	ATPase phospholipid transporting 11B (putative) [Source:NCBI gene;Acc:424964]	9	16482709	16537560	-1	16482709	16537560	16537560	5500		ensembl	5
4335	ENSGALG00000008840	0.369797	1.29217	16.7427	12.957	TRUE	0.164672	ENSGALT00000045031	ENSGALP00000041770	acyl-CoA synthetase long chain family member 5 [Source:NCBI gene;Acc:423896]	6	26724692	26741477	1	26724692	26741477	26724692	2530	ACSL5	ensembl	5
4336	ENSGALG00000008842	0.963711	1.95032	1.15461	0.59201	TRUE	0.116175	ENSGALT00000014370	ENSGALP00000014354	phosphoinositide kinase
4337	ENSGALG00000008844	0.553335	1.46747	11.1174	7.57589	TRUE	0.38956	ENSGALT00000047864	ENSGALP00000047424	solute carrier family 31 member 1 [Source:NCBI gene;Acc:417268]	17	1973052	1997148	-1	1973052	1997148	1997148	3939	SLC31A1	ensembl	6
4342	ENSGALG00000008855	0.369204	1.29164	35.2762	27.3112	TRUE	2.01e-05	ENSGALT00000059584	ENSGALP00000046075	UDP-glucose pyrophosphorylase 2 [Source:NCBI gene;Acc:373900]	3	9554804	9577969	1	9554804	9577969	9554804	2650	UGP2	ensembl	6
4343	ENSGALG00000008857	0.213469	1.15947	41.4974	35.7899	TRUE	0.389481	ENSGALT00000014388	ENSGALP00000014372	pre-mRNA processing factor 4 [Source:HGNC Symbol;Acc:HGNC:17349]	17	1963737	1971395	-1	1963737	1971395	1971395	1716	PRPF4	ensembl	6
4344	ENSGALG00000008858	0.210706	1.15725	298.477	257.918	TRUE	2e-05	ENSGALT00000014390	ENSGALP00000014374	malate dehydrogenase 1 [Source:NCBI gene;Acc:421281]	3	9522514	9533431	1	9522514	9533431	9522514	1740	MDH1	ensembl	6
4350	ENSGALG00000008865	0.296443	1.22811	8.35982	6.80705	TRUE	0.389361	ENSGALT00000014401	ENSGALP00000014385	aminolevulinate dehydratase [Source:NCBI gene;Acc:417273]	17	1938858	1947767	1	1938858	1947767	1938858	2698	ALAD	ensembl	5
[truncated: 17,036 more rows]

## Sheet: DEGs-summary
Total transcript	18782
Significant	5885
Up	3441
Down	2444
Baseline	12897

## Sheet: GO term analysis
GO terms top enrichment	subgroups	p-value	negative log p-value
[truncated: 26 more rows]

[truncated: 1 more sheets: KEGG]
